# Supplementary material for: Utilising random forests in the modelling of Eragrostis curvula presence and absence in an Australian grassland system
Source: Sci Rep. 2023 Oct 3;13:16603. doi: 10.1038/s41598-023-43667-w (PMC10547844; doi:10.1038/s41598-023-43667-w)
Supplement: Supplementary file 1 — Supplementary Information. [file 41598_2023_43667_MOESM1_ESM.csv]

id	x	y	Farm_name	Transects_no	Quadrat_no	Eragrostis curvula	ALG_present	NDVI_sentinal_NOV_2019	Elevation_handheld_GPS	dist_river	Dist_hydroline_m	dist_road	dist_highway	annual_mean_Rainfall_40years	temp_1sec	pop_1km	backup_X	backup_y
fd7afe77-14dc-4491-ad75-444d559c842b	149.190099	-35.71510846					1	0.155977428	740	4971.084369	108.0659541	101.3114533	2848.556176	612.2009888	11.58067417	0
fb8062e5-d4b8-4be6-b2f0-7b0db119f9e4	149.1298177	-35.88362629					1	0.259046525	687.6500244	109.1590885	109.1590885	87.79075156	2830.15424	582.9150391	11.48830318	0
fb794872-1536-44c7-9c5c-4f0924bdb195	149.0780738	-36.33324765					1	0.136420533	943	16970.78804	199.9936568	604.3113844	9863.493006	507.8620911	10.11603451	0
f7b73db9-ddbe-4218-ae4d-edf8b6b53f1c	149.1888889	-35.72					1	0.214331418	770	4787.03076	130.3936842	378.4976979	2732.95649	613.2542114	11.4881115	0
e87dfdf0-99b9-4fb5-b46b-1cdae4c27914	149.1889	-35.7167					1	0.152902156	746	4796.777156	86.91641946	107.0267069	2742.996044	612.9681396	11.52702904	0
de8192b4-461d-4c3e-bafe-de852687cf97	149.1644542	-36.26757343					1	0.13468574	874	12483.12514	310.7849689	79.08193521	79.08193521	507.8844604	10.69079971	0
dd372620-a634-424e-b684-271cbca414f7	149.1650993	-36.26675052					1	0.14996545	878.9935913	12436.46516	402.5763583	180.9594488	178.898392	508.1357422	10.67708206	1.483999968
cdc89139-164e-46d9-ad4f-7dab21f518b9	149.1958934	-35.74636778					1	0.217126817	725	5574.381719	40.10593002	122.7028826	3154.558116	606.4517822	11.59895515	4.524000168
c70a675f-fe53-4fbe-83bc-56530319b5e6	149.1399979	-35.90258225					1	0.230390429	709	2347.767035	66.57359019	96.53667203	1836.474349	576.0175171	11.72834206	0
bf90e1e1-e586-4e18-98ea-ac95d958a381	149.1298177	-35.88362629					1	0.259046525	687.6500244	109.1590885	109.1590885	87.79075156	2830.15424	582.9150391	11.48830318	0
ba684a4c-39ba-4ca4-905b-13a6da161ee2	149.1629166	-36.26832234					1	0.135642603	868	12481.95913	154.8620705	86.10166658	86.10166658	507.5310059	10.70101738	0
b40c08b9-06bf-4985-8c46-a13207ad0cc0	148.8635916	-36.35075752					1	0.188349515	847	15761.95084	79.63292124	72.92608213	16575.42507	540.2351685	10.45880032	1.807999969
9ab3832a-ae70-4263-9389-1e0095f41dd7	149.1296169	-35.84716746					1	0.210860372	672	125.2649865	106.8981394	20.93253223	2765.358559	592.1547852	11.65467453	0
85a50bd9-64fb-4ba7-97da-bae47d93c60a	149.1538182	-35.61605086					1	0.243837088	747	1858.150429	165.281273	47.65759879	47.65759879	651.9969482	11.48773003	9.998999596
8097d7c7-9ea4-4123-9bd8-cd0c65369e8d	149.1526046	-35.70657712					1	0.172470972	710	1449.593503	84.3769021	37.26858094	515.322604	618.496521	11.71631336	7.979000092
7bcd330f-bd60-4fa0-af2b-dd3aa1d45bea	149.1082515	-36.23267639					1	0.268536299	825.020813	6433.706452	180.9575575	60.60537918	790.2226249	517.1762085	10.90459347	15.83699989
7a7b3832-db63-4d4a-b560-e742b85483f1	149.1337725	-36.24405851					1	0.156547621	803	8861.47623	99.0740907	81.98000299	137.5091153	519.5549316	11.14797783	640.8959961
7177564d-97d5-4c81-99eb-ed513d83149f	149.1527199	-35.70675535					1	0.192803204	704	1465.750535	89.16319367	49.37523056	506.4904955	618.3232422	11.7366066	7.979000092
6ee1453b-e1f2-4c48-bf76-90230943a10f	149.163143	-35.82520485					1	0.182957396	709	2939.348621	181.8080885	38.13079541	38.13079541	592.5793457	11.73827076	0
6367d75b-da32-44fc-8641-6f2deb670bb8	149.1527339	-35.70604296					1	0.200556457	694	1443.503689	26.51056225	23.84585714	504.6521004	618.2798462	11.77061653	7.979000092
53e591dd-c625-4fd4-bfe9-fe89684471b4	149.145462	-36.21617736					1	0.160579339	820	6913.731579	264.8167848	75.33780137	75.33780137	519.2904663	11.08576298	40.24700165
36ae6cb8-5609-4f21-9df8-6c78b33951b3	149.1833	-36.0833					1	0.193910256	721.0600586	612.8067785	69.7027664	2.603090402	2210.565848	527.4927979	11.59424019	0
31fad73e-1c23-47ce-9d8a-2cf8c4a6d64f	149.1399979	-35.90258225					1	0.230390429	709	2347.767035	66.57359019	96.53667203	1836.474349	576.0175171	11.72834206	0
21036377-cdf4-4c29-a410-2db745becff4	148.8216969	-36.50364927					1	0.17422913	764	489.1748762	22.05523221	164.0283946	33902.39241	558.7736816	10.66779613	2.700000048
111792dc-2d51-4c37-b48a-dd5e7dadb96a	149.1466473	-35.81767635					1	0.20542635	693	1459.590101	51.72785123	12.46841209	1538.784747	596.4102783	11.73894882	0
f5049006-db28-404e-9a8a-b60ca44344ca	149.1613559	-35.86906377					1	0.156320125	726	2391.42499	184.9693858	42.18933582	42.18933582	582.3352051	11.64532375	2.056999922
de5b0d64-7b6d-4cd6-84b8-0eb3f6896091	149.0780804	-36.15450434					1	0.215565503	812.9998169	1526.613485	86.9448453	126.6540712	6505.437641	532.354248	11.0811367	2.604000092
cfe2929b-8d63-4208-8cd5-c2d7cb83bf7a	149.140663	-36.23885165					1	0.163505554	850	8648.79099	227.3269664	189.2254605	620.0141022	513.9122314	10.93788147	0.173999995
c0cda9c5-d457-4891-b1c4-ff0d199f5bd1	149.1581073	-36.1812742					1	0.138177484	752	5897.580002	148.933793	42.12410161	42.12410161	524.1143799	11.37500572	3.50999999
b6306f9f-2078-4e71-b71f-61b30f24b67e	148.991199	-36.50869135					1	0.14369674	789	8306.083852	192.9520119	260.3188635	23564.38239	518.138855	10.6781559	0
a88a831a-ab06-45d0-b95e-12c421042b64	149.1614519	-35.84609405					1	0.239401489	727	2416.796938	95.12368112	69.48565907	69.48565907	588.0299072	11.63724422	6.171000004
a0b9ab01-c857-4c41-8f6d-70341ca78aba	149.1630662	-35.83011895					1	0.165969312	710	2710.85365	150.7598078	64.65959454	64.65959454	591.5480957	11.70100307	0
96290e37-9686-4134-a7b3-0219f9f84ad4	149.0092924	-36.17505887					1	0.209275365	797.9353638	680.8099806	159.348875	24.44010343	6287.163555	537.4669189	11.08239269	0
7eadb6eb-f699-49c4-943f-002155f1603b	148.9290404	-36.31799861					1	0.193828896	909	18102.57152	340.5704588	77.53451295	10877.9364	520.8881836	10.19453907	0
7c249a03-ac3a-4a9b-b6ac-aaf70fb605ec	149.0757413	-36.15347227					1	0.217880234	814	1683.117707	105.3612132	79.51867971	6655.682072	533.4883423	11.01553917	2.604000092
7ac7f875-07d0-452e-a298-0b9008498220	149.136535	-35.95259098					1	0.206059024	728	741.9084929	396.2483444	83.85578877	817.5002136	562.2821655	11.61812782	112.8899994
77c3cdd1-51e5-4b4e-8a99-92f9703533c2	148.8131066	-36.50298695					1	0.172323078	774	869.0874056	57.84608018	115.4920905	34046.1722	558.7669067	10.62249947	2.700000048
7491dc62-70c2-4870-9efe-334ea365379a	149.3347266	-36.16086001					1	0.181387573	741.9910278	187.3439427	187.3439427	74.95876988	15922.25254	593.2619019	11.39747143	0
6ebc8397-b8a8-4329-9629-a54e1552df5f	149.133193	-36.2149546					1	0.241152674	816.0598755	6079.185618	287.4547983	67.08881085	427.3900676	517.9278564	11.01050949	770.2910156
69ec2908-7ce0-4f58-9846-12f6634857f5	149.1605429	-35.77499745					1	0.213537857	787	2237.988649	295.4957023	64.60663652	131.7020413	610.5708008	11.27842045	9.784999847
52c1576a-876b-421a-9712-0fdcfd4fc784	149.1463537	-36.21583687					1	0.151250005	822	6943.914879	351.8543566	74.81151119	74.81151119	518.6505127	11.06254768	40.24700165
3dce072e-457a-4169-b8de-0aacbf0ad6a7	149.0774136	-36.1545069					1	0.253763437	813	1536.766379	53.34998988	66.67144647	6560.647349	532.4778442	11.07615185	2.604000092
2ae6c05b-7cb4-4585-8a4f-0a966f2c0770	148.7559233	-36.52936998					1	0.218450829	894	5351.076499	231.9949769	45.2680003	38545.80022	568.0361328	9.899989128	1.799999952
27ef4f31-a913-47ef-a00e-f5f716da74e6	148.8141097	-36.50243087					1	0.166791692	773	870.2706384	42.10991687	83.82964016	33961.24453	559.1833496	10.65048409	2.700000048
257f3d78-0ed5-408a-939c-ab66513ed2d8	149.1627359	-36.26863207					1	0.122335196	866	12503.05924	136.4892715	122.1671025	122.1671025	507.4815369	10.70391178	0
07b1c4a0-4076-4ba2-9329-6670d7c2ff0d	149.1586272	-35.61876825					1	0.162790701	743	2201.370496	45.09267289	45.44370441	173.2489323	643.4901733	11.60023594	0
fc75de17-ce61-4db3-89df-9aee606521e0	149.1399846	-35.57995995					1	0.1853576	747.8812256	2105.759941	96.67109292	1383.505249	1525.846374	654.6752319	11.78155136	0
c7c063e5-84a5-41bd-ab4c-31fc442129d1	149.1418642	-35.58009783					1	0.194100291	775.4602051	2240.507995	209.8751684	1490.992855	1490.992855	658.406189	11.68666935	0
900caab5-d4c8-4ac9-830f-65c8b38567ce	149.1418642	-35.58009783					1	0.194100291	775.4602051	2240.507995	209.8751684	1490.992855	1490.992855	658.406189	11.68666935	0
85003bcc-0536-468a-865f-09e64bd97a68	149.1399846	-35.57995995					1	0.1853576	747.8812256	2105.759941	96.67109292	1383.505249	1525.846374	654.6752319	11.78155136	0
43be030c-9054-43ef-ba43-14defb813bc1	149.1418642	-35.58009783					1	0.194100291	775.4602051	2240.507995	209.8751684	1490.992855	1490.992855	658.406189	11.68666935	0
411119d7-c328-4519-8c63-d178121342db	148.57094	-36.659445					1	0.349490702	699.0768433	1873.702175	249.5679678	3694.258886	59131.72847	624.848938	10.63482857	0
394e6d2c-b9d5-4e1c-b054-2ef6afad96df	149.083339	-36.77776					1	0.328407824	891.0599365	5855.719296	59.40164189	264.0864755	15661.93752	598.2692871	9.720516205	0
00c36571-fa5a-4c7a-a46d-6b5d4d76b7af	149.1399846	-35.57995995					1	0.1853576	747.8812256	2105.759941	96.67109292	1383.505249	1525.846374	654.6752319	11.78155136	0
db2b1658-d956-4de5-891d-1d175d45a99f	149.1643217	-35.82295712					1	0.181919023	709	3154.608202	365.6129953	75.94604245	130.4537628	592.9536743	11.72595119	0
cd6cd77c-1aec-416c-bdbe-441e78260e4a	149.1640751	-36.26190172					1	0.158265769	918	11934.1808	508.1790534	485.176542	485.176542	510.1686096	10.5633688	0
c39763f3-4ca0-43f6-9dad-aec52530283f	149.1591708	-36.06758214					1	0.503659368	709.9538574	400.7046934	126.9733577	27.45599143	73.36307606	531.319458	11.64598751	1.963999987
c20a6511-8e58-4963-841a-0710660fdd1d	149.1617935	-35.90960126					1	0.180910096	752	4046.147235	61.55082849	257.3444813	257.3444813	572.3234253	11.41222954	0
be2f1776-82cf-4a8f-9ec2-d49a84fccb79	148.744733	-36.536982					1	0.267555088	868	6344.94864	58.84901107	85.56875054	39717.10759	572.4821777	9.992435455	0
bd02981e-fb02-455c-b4c0-c961b1e33aa8	149.1907854	-36.17560964					1	0.119980529	788	4838.868001	110.0078996	828.7110892	3017.658115	525.8323975	11.2687645	0
b8d8e4de-3dd6-4fba-94e4-f323e482e2c4	148.829124	-36.588521					1	0.244222686	937	6497.885974	121.8743673	16.50587768	42182.70685	578.1674194	9.625360489	0
b172fb14-b2df-49b9-bdf2-6bec97df105f	148.8636676	-36.35067521					1	0.188850969	848	15776.81072	72.74913484	72.3797647	16564.59641	540.0946045	10.45069408	1.807999969
b1601e88-be8d-43b3-944e-adcc1fb3a1f4	148.744733	-36.536982					1	0.267555088	868	6344.94864	58.84901107	85.56875054	39717.10759	572.4821777	9.992435455	0
b06702d9-d237-4286-b0c2-5d1c84f2ae81	149.1640751	-36.26190172					1	0.158265769	918	11934.1808	508.1790534	485.176542	485.176542	510.1686096	10.5633688	0
af6f6efe-b86f-438c-ad39-4a3d11eb26c7	149.1571855	-36.26108882					1	0.11678832	864	11528.69934	65.8959356	169.7356594	169.7356594	509.0118103	10.80367374	0
a893e0fb-3077-4ff8-bb0e-2f4c6d726e60	149.1717173	-36.1680212					1	0.156265363	779	5517.597214	314.2981426	411.8291712	1630.365572	523.7275391	11.26696777	0
a782e2a5-bf38-4eca-b9f8-14a891d06d1b	149.1614161	-35.90387511					1	0.259788513	773	3540.882048	15.76675148	75.33710952	75.33710952	574.5585327	11.34522438	0
a174f4b8-4cf4-440b-bb7f-52520ebadfef	148.854873	-36.37075103					1	0.168284029	890	13412.11574	33.28528592	38.07472088	18927.71506	524.8781738	10.04561043	12.12199974
9dfdf1f3-966a-4347-bfe5-02e3c6327347	149.1647354	-35.82270629					1	0.18877551	709	3201.049349	333.8172345	48.76763714	165.7441433	592.9932251	11.72294617	0
9d0d5bb1-5bf9-4c4f-93e0-656039140490	149.1969453	-36.17057131					1	0.155799195	817	4061.161824	178.9575132	1333.577021	3650.47613	526.4058228	11.05591011	0
9b8b2f7d-cc60-4842-9ed1-6e4ecc5ceb5e	149.1305634	-36.26028626					1	0.163795456	849	10072.51772	261.8208103	65.30610892	1939.923442	508.2105713	10.75265884	1.092000008
8fcd9704-9a7c-447e-804e-c5ba22856bb6	149.0247181	-36.24517951					1	0.147750512	901	7984.570102	107.6324494	144.6026211	144.6026211	521.6121826	10.41771603	0
8fb8f6e1-b215-4eef-af32-b2271663bb07	149.1626878	-35.90541164					1	0.237767056	775.980835	3742.878454	139.4585349	218.2251745	218.2251745	573.7387085	11.38090515	0
7dc0a395-e469-4467-9de1-817995f2ac9b	149.118967	-36.27102032					1	0.147891387	899	10735.06326	232.9332804	54.19443178	3413.432887	506.7980652	10.51088619	0
75d118aa-b623-420e-a2bc-b5d1bb2bb8e3	149.1604216	-35.74516244					1	0.329401851	757	2410.408907	168.075866	41.01082624	41.01082624	612.8150024	11.47715378	3.016000032
74a162cd-f1b2-4dfc-bd14-9d79fa3c60c9	149.1698385	-36.17204835					1	0.149179518	792	5912.906069	196.6973238	499.3403881	1397.072097	523.3446045	11.22996521	4.072000027
6d06dfa0-0127-4876-9a54-834758d55da0	149.2518099	-36.48602849					1	0.203139156	1083	8543.132116	205.2155079	520.7657421	880.3756884	690.4241943	9.172287941	0
69ce54bf-bb3a-4cbe-908a-f82428243c5d	149.1505907	-35.6838609					1	0.190476194	809	1164.578384	208.1941521	133.4141667	1201.159143	644.138855	11.19664669	9.734999657
6757eac1-d478-410b-9cfc-525cf57a7325	149.1307443	-36.25957095					1	0.155147687	840	10010.2901	309.3089875	103.6625047	1858.961713	508.568573	10.77429676	1.092000008
64eaef75-5571-4361-aeec-969c8ee86846	149.1399846	-35.57995995					1	0.1853576	747.8812256	2105.759941	96.67109292	1383.505249	1525.846374	654.6752319	11.78155136	0
60dfac6b-0480-44e7-92cb-b65a742a7e1e	149.0215346	-36.24471057					1	0.164536312	895	7955.136308	305.6149054	202.7787317	202.7787317	522.1246338	10.40497875	0
59830434-a7f3-4a78-86c7-48f6c44fc66f	149.1705042	-36.17159461					1	0.170003176	789	5834.826309	170.484508	510.8568359	1475.30939	523.2514648	11.19525337	1.817999959
4b70087b-b358-4c6a-b708-9cbe1b3d00cb	149.1634996	-36.26524717					1	0.131799161	878.9987793	12218.71135	357.3799991	175.5714976	175.5714976	508.2718506	10.7215519	0
3fada45a-2f7e-4bf2-a822-d1bb705dd24a	149.1742527	-36.06453313					1	0.153662041	787	1647.604098	98.03919494	54.85257194	1505.371572	529.3642578	11.22063255	1.963999987
3bc90836-d7ff-479e-8767-cc473a79a573	149.1582112	-36.10151851					1	0.164855078	715	559.9659442	214.8556064	73.73720168	1184.951042	526.9552612	11.59342289	0
37ea501c-245e-434c-a257-99983ba5882b	149.1738511	-36.06527053					1	0.158582732	786	1574.90166	82.85095313	35.13177796	1437.74437	529.1077271	11.22340393	1.963999987
379e18ab-4722-40af-acf8-85ab835183f9	148.8237996	-36.50541258					1	0.188045487	761	312.1867175	39.39488328	42.39157956	34041.48871	559.5487671	10.73506355	5.453999996
33e4742b-e63d-49ec-a514-bf0a422e573c	149.1399846	-35.57995995					1	0.1853576	747.8812256	2105.759941	96.67109292	1383.505249	1525.846374	654.6752319	11.78155136	0
300df19b-52e0-4156-8dec-fe17ddb8c23b	148.8186659	-36.36241102					1	0.210005209	915	13603.54775	175.2294212	71.57196092	19557.72075	525.833252	9.935469627	0
28cdd2a0-92bd-4b49-8a93-24879378115b	149.1418642	-35.58009783					1	0.194100291	775.4602051	2240.507995	209.8751684	1490.992855	1490.992855	658.406189	11.68666935	0
19a48393-5783-4c7f-9464-b888b6679726	149.1773792	-36.16493479					1	0.152685896	750	4903.762753	202.3510764	76.63630454	2168.511517	525.744873	11.41631603	0
0bad1db6-b776-4234-a21c-fcb1092af081	149.1625956	-35.90446683					1	0.242497966	778	3661.754091	93.40041445	187.7233851	191.7560371	574.1467285	11.36344528	0
0534ef9b-a68c-4937-857c-b5eb29f24cb8	149.168254	-35.9818502					1	0.152407482	707	265.7806503	265.7806503	70.03157738	2753.883956	551.0650635	11.56081104	0
f6f1c9b9-8cf8-41a9-874e-95dee8b80cc3	148.965392	-36.46538262					1	0.136515662	855	9773.64139	208.168531	78.81894365	25055.91845	514.4135742	10.28835106	0
f6d37521-4e7a-420f-80bd-13babcddcfe2	149.1692987	-35.82241665					1	0.188152134	711	3575.83528	167.6342507	36.99364605	574.7150758	592.9453125	11.62342644	0
ec39eb91-4a65-4a2c-9f02-a7ec5766a5a7	149.1617737	-35.89910023					1	0.067846611	809	3200.652284	140.5332404	11.7189626	11.7189626	580.0664673	11.07168674	0
e779e076-bb40-48b4-bf7f-12a38c2237b8	149.2058157	-35.72767106					1	0.222663492	785	6325.4991	269.4102857	66.54203444	4102.788015	613.2198486	11.40308952	0
e4d0b471-f780-4981-b12d-2f019a8007ec	149.0839566	-36.24119627					1	0.209287331	931	6781.502184	147.9818134	59.07956418	59.07956418	522.3485107	10.22424316	68.87000275
d2237ad1-9e5e-44f2-9eee-2bfaaeaeae0d	149.1543054	-35.71145949					1	0.194661751	720	1694.199048	361.7589631	135.2346872	397.8341353	621.1002197	11.47682858	6.032000065
d197c98d-2fcb-4273-8ee4-4e0a4db9c4d3	149.1167	-36.2167					1	0.253825039	838.59198	5460.919458	112.3855289	159.6082322	1558.352725	517.3955688	10.83263493	10.57900047
cafbc40a-32bf-4871-a4de-62ebc0a54120	148.91311	-36.390077					1	0.295115322	826.2255249	13609.8957	52.03928719	130.1840907	18921.9019	525.1143188	10.62378407	0
c53f64d6-cc79-4bcc-bd99-0d1b58ef5865	149.1399846	-35.57995995					1	0.1853576	747.8812256	2105.759941	96.67109292	1383.505249	1525.846374	654.6752319	11.78155136	0
c3df8d77-0770-4567-97bc-524568ee16f4	149.1178896	-36.21511385					1	0.26901409	812.8869019	5352.72356	124.8894023	160.7783973	1508.907812	517.5123291	10.8261261	10.57900047
c17b307d-eef1-4666-b799-053b5e5fadc8	149.1640596	-35.8226824					1	0.204524606	708	3150.72473	340.4201302	47.3407989	105.9658401	593.0314941	11.7363224	0
be2e4477-ae6b-41fc-a5b8-4719d250a06c	149.0392004	-36.08062715					1	0.181151241	1029.991699	3586.848607	127.0597724	193.6574329	9625.195823	582.7106934	9.631694794	0
b7443847-e1a8-49cb-b45c-c8d367feff8a	149.2112978	-36.19668982					1	0.135911599	774	6226.181888	144.3933259	53.18964661	4578.124911	529.8280029	11.23048019	2.555999994
b16405a7-565d-4446-8010-0ea5a9261e0c	149.1567149	-35.71228169					1	0.192030728	705.5305176	1929.836139	395.5868531	89.31225413	181.8023185	616.5657959	11.70486069	6.032000065
ae8e4d80-6585-457c-aa39-3df32aeb30e6	149.1517987	-36.24851272					1	0.130044848	859	10087.3379	398.2245504	181.1619458	422.3164019	510.9324341	10.82969856	0.741999984
ae1a9278-9b20-4eaa-8382-10ee69964229	149.210866	-35.73000315					1	0.215594992	807	6801.495286	502.0539886	22.9943015	4539.727325	618.8228149	11.21250725	16.58799934
a4f7bdbe-12a0-4665-951f-83846cbaa38d	149.1833945	-35.78707822					1	0.199141935	862	4649.08385	103.7290147	36.36046887	1815.429668	619.1802368	10.77855015	9.784999847
a1de51ac-8353-4227-abe8-86c7bf7f48cd	149.15	-35.87					1	0.245901644	720	1409.638485	170.8738272	98.02873358	965.2641116	583.2757568	11.59763908	2.056999922
a18f95d5-d35d-4e31-acf9-c5ad7d779c62	149.1418642	-35.58009783					1	0.194100291	775.4602051	2240.507995	209.8751684	1490.992855	1490.992855	658.406189	11.68666935	0
a1691f0a-4ecb-41d4-b453-91b13c75e6c9	149.1840049	-35.78957307					1	0.169115141	872	4609.594483	282.2358979	33.63159429	1833.329051	617.8531494	10.79144955	3.914000034
9ef20cd8-2235-4762-aba4-be8d9f591633	149.1512133	-35.86510966					1	0.234999999	709	1438.024052	80.7308753	110.0995139	707.5368659	584.3389282	11.66964149	2.056999922
9ebf5ba7-7054-4e59-ade9-83429a0d9e2a	149.1497	-36.2383					1	0.137219191	824	9042.672813	153.4136087	128.6040491	1049.194009	514.2734375	10.95775795	5.629000187
9b1eca80-8888-4b47-a277-4e6f185f3296	149.1822996	-35.78708909					1	0.163049847	869	4560.185793	159.2859927	73.46688461	1718.29332	617.7997437	10.82028008	9.784999847
957d1b6e-21de-43c7-a8bd-db3fca027b55	149.1597027	-36.08094009					1	0.15521358	728	313.3996582	313.3996582	158.856925	158.856925	528.4354248	11.61268616	0
90283a0f-2573-48d4-95ce-61f8e8d6c78b	149.15	-35.6					1	0.217890456	719	2244.527715	81.87644483	222.0529947	386.2725018	641.7609863	11.87590599	0
8f7bab40-57d0-4d15-8a0f-ee43ab042c8f	148.95	-36.65					1	0.157982841	753	465.6187593	72.9792426	2005.353912	29232.06432	547.1416626	10.71182823	0
8564e374-3e11-4362-8da5-f7a3c9948e7b	149.1017768	-36.24114043					1	0.290090084	872.0256348	7096.832322	62.33972403	109.2880299	109.2880299	514.7803955	10.5600338	33.42399979
81e54485-d4d5-4840-8557-0c20b35d5d0a	149.1747908	-36.06472167					1	0.162204728	782	1678.620731	65.38939981	32.58832421	1540.03103	529.9945068	11.20387173	1.963999987
7786b7b7-19c7-4211-b59b-ff65489ad1a0	149.1701611	-35.82238305					1	0.17667006	713	3645.9715	147.4896423	47.50280971	656.0985757	592.7687988	11.64184475	0
7063ac1d-ebae-452a-9bee-37f9e7bdfab7	149.1928501	-35.71846123					1	0.171121523	754	5146.140049	222.0701038	30.54489543	3110.35413	613.6367188	11.47361755	0
6a1b6907-8f4d-4f66-a618-409b7272258e	149.1595398	-35.70432545					1	0.182860255	693	2014.86047	36.90677293	50.13089753	128.4111398	616.5559082	11.9072876	7.979000092
68505bf5-57fe-44ee-a627-01b0135ccb73	149.163785	-35.8231651					1	0.17988506	710	3101.226714	398.5190947	81.69151772	81.69151772	592.9943237	11.73853874	0
65176851-807a-47a6-a78f-c671642275ee	149.206922	-36.24597573					1	0.14800176	821	8889.182883	29.34459726	46.37555968	4605.962035	522.2794189	10.92007828	0.643000007
62a5359d-e489-4960-a491-a42bd05e5275	149.0856474	-36.24117586					1	0.213718638	920	6793.920372	42.92953354	58.67204461	58.67204461	521.2268066	10.26221848	68.87000275
5e47ba92-ce43-490f-9792-b19ba73bc363	149.1636207	-35.82431675					1	0.180120662	709	3022.908791	290.9823253	76.44230932	76.44230932	592.7165527	11.73338223	0
5d4db064-93ba-42bf-a023-ebb660100b80	149.4194733	-35.81378872					1	0.302996665	995.4877319	66.91270172	66.91270172	243.8291497	22563.5411	742.6323242	9.925881386	0
5ca9f98b-05c3-4c69-a7ca-af6f5df2c626	149.1252224	-36.22335305					1	0.247351453	841.1347046	6467.7387	242.5164668	48.92134042	779.5100528	522.7807617	11.1277256	689.8690186
5c16a5c5-decb-4238-89ec-c1c209df870e	149.0779575	-36.24491524					1	0.206262231	1003.886719	7169.151871	185.5190495	161.5191335	462.9537287	534.5896606	9.912349701	2.657999992
514cfbfc-46dc-4b82-a59f-6ae7cc1f3a79	149.1641472	-35.78064763					1	0.18342036	798	2772.251686	153.406598	37.47169983	225.6034717	607.3399658	11.32789516	7.828000069
4eaddfc3-5a94-4e51-8fb9-bee2d2cf6c43	149.12	-36.22					1	0.32367149	816.2558594	5919.111333	198.5605062	130.0354523	1208.335995	517.4302979	10.93348598	10.57900047
4d7afc45-32dc-4395-ae84-8c458ffe8038	149.1686733	-35.82261724					1	0.221653655	712	3515.625642	205.0647714	53.01984454	517.8508708	592.9973755	11.62278652	0
4cf6e08e-77d7-4ff2-bba5-2d9dc643343f	149.1674529	-35.82332434					1	0.176996812	724	3381.135329	321.2952656	151.9731928	413.5034587	593.0271606	11.59994888	0
47e27db5-cf4d-4fc6-8741-374e1587eff3	149.1678524	-35.82255093					1	0.193868354	713	3452.134834	228.4799655	55.57628513	443.3752647	593.0081787	11.63720703	0
4623f4d1-afd4-4825-8957-5bc00cfa69e1	149.154921	-35.71256624					1	0.211604089	723	1752.507521	320.9758819	187.0386197	340.9723918	619.1427002	11.53307724	6.032000065
42d73dc4-4ad0-4c82-9828-f70a0895a3a8	149.0839566	-36.24119627					1	0.209287331	931	6781.502184	147.9818134	59.07956418	59.07956418	522.3485107	10.22424316	68.87000275
402cbd2c-7094-4c61-8a49-556ecc22e261	148.941708	-36.249287					1	0.232741043	1017	10935.7951	35.77362856	84.90368838	3647.950891	556.2035522	9.568284035	0
3f9927fa-8486-46e1-969c-f079f0b1c7b6	149.1653173	-35.82497638					1	0.187038824	727	3124.364546	323.7802755	230.5565215	230.5565215	592.5183105	11.68156815	0
3cccf4fe-6acc-4262-81cb-665334d012f0	149.1488896	-36.24793408					1	0.125289261	875	9893.970424	382.8654348	231.2350877	231.2350877	510.5514221	10.78639793	1.833999991
3b9199ce-7ba6-4979-9953-f96665f88c52	149.1697264	-35.78770433					1	0.140564084	808.9768066	3474.197799	36.96707916	8.291410855	590.4294765	609.6754761	11.12602806	3.914000034
3ab1ea8d-ace3-4e9a-b986-9ae517e1b0a2	149.12	-36.22					1	0.32367149	816.2558594	5919.111333	198.5605062	130.0354523	1208.335995	517.4302979	10.93348598	10.57900047
39715534-3dfc-4423-b136-41fef3761903	149.15	-35.6					1	0.217890456	719	2244.527715	81.87644483	222.0529947	386.2725018	641.7609863	11.87590599	0
37e2916e-c588-4fec-905e-f8326e6426cf	149.2072925	-36.24490529					1	0.146179408	826	8890.118829	100.6535224	118.3860292	4690.600681	522.7205811	10.94001198	0.643000007
374ca0fa-f184-4960-add0-03edb9a2ab94	149.1178896	-36.21511385					1	0.26901409	812.8869019	5352.72356	124.8894023	160.7783973	1508.907812	517.5123291	10.8261261	10.57900047
2d8e36ea-585c-47ee-8ddf-977ddaae89c9	149.0989937	-36.24094235					1	0.197732583	879.5747681	7003.783622	91.08761011	76.66237521	76.66237521	515.196106	10.54999161	33.42399979
2b487e72-2bc7-4e0a-bed2-29fdb7a7007d	149.1706763	-36.25068631					1	0.115344651	859	11280.76678	245.2179097	71.80639224	1839.322849	511.9595947	10.72570229	0.741999984
2a0f564c-4e1f-4aed-b7bc-140f53f0a3ad	149.1667146	-35.82344583					1	0.170149252	723	3316.268659	369.694643	156.1494116	348.2512441	592.9721069	11.62567997	0
1d671d3f-bf52-4de0-b657-e8604a0c3117	149.2117631	-36.19662714					1	0.14333801	773	6211.337836	178.7477457	45.96194419	4618.187184	529.9171753	11.23145676	2.555999994
103802e3-6f2b-4c85-9d75-50bb27c89af7	149.1838633	-35.79410076					1	0.170365319	875	4473.832462	79.34470181	37.09769666	1717.675754	615.3955688	10.8191967	3.914000034
0d6e58df-f5a7-43c7-92a3-2cdbe3f5c23a	149.1894298	-35.71586433					1	0.137600809	738	4851.130246	10.64158383	18.46130806	2789.152024	612.642334	11.54887581	0
08e54926-2817-4496-98df-efb750ea1565	148.943057	-36.206837					1	0.249832109	960	7393.306789	8.669853626	56.53675365	56.53675365	551.3057251	9.889093399	0
07c49fd0-3ad8-4a79-bc9b-41475601cb3e	149.1512088	-35.59844193					1	0.242741689	736	2383.825599	29.00562882	315.0307219	565.0524544	643.2106323	11.83151913	0
06ec73a4-81a5-4399-be9c-56e2b4fb2f3a	148.806867	-36.310621					1	0.239095315	880	18116.27149	124.8267902	78.75932535	15166.43869	549.401062	10.15809822	1.190999985
0459b50e-5bfa-4cd1-a8f7-3a852d2755bc	149.2054604	-36.24385747					1	0.146031752	837	9081.259941	43.36285134	218.1541513	4622.378223	521.7463379	10.89516258	0
02986410-7c34-467e-954e-c0245ad3922f	149.2185349	-36.24936624					1	0.077257887	820	7782.960052	173.6561775	19.36896866	5622.088435	527.0611572	10.97574234	0
7146f96e-bcf9-4112-84ab-5a52f5221094	149.1571855	-36.26108882					1	0.11678832	864	11528.69934	65.8959356	169.7356594	169.7356594	509.0118103	10.80367374	0
5c85fcf0-c43d-486c-9f14-9813c7bcccc3	148.6255175	-36.42860206					1	0.25182724	939	527.5398577	227.1019317	25.97545911	35804.75725	609.9298706	9.643573761	147.6940002
3347acaa-e306-481a-9503-7ff53d4382ba	149.164182	-36.26456781					1	0.142222226	894	12187.7973	444.2778644	272.6772398	272.6772398	508.5649414	10.65741825	1.483999968
27cc8a67-6694-4d86-9919-72495ebfeb2c	149.1211901	-36.24704056					1	0.235619947	842.8287354	8379.34399	118.0227524	94.44467962	1181.88778	511.6860352	10.79891014	694.052002
242ba3fb-c52b-4f06-a16f-2689386f4322	149.0384893	-36.08190122					1	0.18701008	1037	3514.463446	143.4279341	38.48870535	9672.718947	581.8100586	9.646924973	0
2f74dc70-ef47-4624-840a-9d539c1c079c	149.1380129	-35.70911669					1	0.205702648	667.4692383	218.6199412	22.25615409	47.41693308	1857.539948	620.1289063	12.09698677	0
eb84171d-decc-4488-afb2-09fd89cdbf82	149.1597153	-36.07572085					1	0.169402495	717.9971313	142.7837714	53.68435968	39.40102368	51.6442436	529.9256592	11.63825035	0
e05153b6-5e7f-44b8-b3df-7cc15564cbee	149.1483998	-36.2166294					1	0.154671714	834	7137.069854	418.9161916	180.3434764	237.303015	517.0028076	11.00536156	40.24700165
dd8fc4be-2152-4880-bc46-5d7920e82646	148.8216969	-36.50364927					1	0.17422913	764	489.1748762	22.05523221	164.0283946	33902.39241	558.7736816	10.66779613	2.700000048
c773e77a-126b-4760-b0c8-4f17379d3af3	149.15	-35.87					1	0.245901644	720	1409.638485	170.8738272	98.02873358	965.2641116	583.2757568	11.59763908	2.056999922
bb6a7ed0-f757-4325-b9ad-201e0b543b3f	149.1178896	-36.21511385					1	0.26901409	812.8869019	5352.72356	124.8894023	160.7783973	1508.907812	517.5123291	10.8261261	10.57900047
aa07c8e0-77a7-4f4e-9903-9b1c16c57e27	149.1125537	-36.02572299					1	0.254914612	761.4855957	2014.45299	61.1011886	17.59384761	3398.928703	547.0435791	11.30251884	0
5fe10403-fdc4-4d30-8349-803545277075	149.1162137	-35.99245981					1	0.25989446	772	994.2352325	114.0460906	48.55759296	2002.353643	555.8118896	11.27817631	0
5c8458b2-b080-4cf1-b304-006253970d80	149.12	-36.22					1	0.32367149	816.2558594	5919.111333	198.5605062	130.0354523	1208.335995	517.4302979	10.93348598	10.57900047
40a928bb-f3fc-4333-a710-616bddac21ae	149.1599928	-36.07571584					1	0.141173169	720.9998779	171.2115612	66.84186426	27.0790623	27.0790623	529.0515137	11.61727715	0
289b91da-c958-41c7-bfa6-469bd38e13a8	149.1113782	-35.99152128					1	0.277029485	760.9989624	1431.888424	117.6156041	121.2013197	2407.612886	555.3731689	11.42240429	0
25e2d255-8ec9-4a09-8525-405f68bd813e	149.1512133	-35.86510966					1	0.234999999	709	1438.024052	80.7308753	110.0995139	707.5368659	584.3389282	11.66964149	2.056999922
10c54cda-3cfa-4f02-a4e2-7f3a40aace64	149.128053	-36.24980299					1	0.216735259	832	8946.892709	44.64710082	26.6501168	935.1303814	512.8209229	10.91163063	46.27999878
076d8954-3940-490d-a24b-839db66f9f1a	149.2124259	-36.19923784					1	0.131901845	768	6310.687635	88.83449114	192.5286859	4730.606004	529.8637695	11.21205521	2.555999994
fd6c12de-4f54-444f-ae5a-4bf3703e7c7e	149.0444443	-36.41468043					1	0.211445779	1031	18782.46148	255.6757788	156.8023366	18619.42039	566.7229614	9.405078888	0
f3dfe720-78ce-4c47-874e-7708ab7c0053	149.1581073	-36.1812742					1	0.138177484	752	5897.580002	148.933793	42.12410161	42.12410161	524.1143799	11.37500572	3.50999999
ed66406f-31ff-4d8b-a8f7-5605aeb173bd	149.0040896	-36.46808937					1	0.176209003	883.9594116	11941.03369	20.73714576	59.43866354	24746.51446	512.921814	10.18340683	0
eb8e34ad-a375-4e4a-b399-4a5915b315ea	148.9378391	-37.074878					1	0.452830195	788	3127.651842	37.45183217	43.51503696	27114.46371	714.9685059	9.80673027	0
e78a4e04-1767-4932-82e1-27311dbbd65a	149.1327099	-36.20699508					1	0.182561308	806	5383.624469	142.9487547	46.8870682	1282.648705	521.7827148	11.13547707	117.2259979
e61844ee-25b5-43b4-9e5d-c1160950c813	149.1471609	-35.60116965					1	0.206924528	708.8716431	1970.622234	56.80441826	32.85110935	90.80519409	644.4103394	11.82243919	0
e47716f0-df45-44bc-bb50-fdca99fd82d7	149.0709322	-36.23918197					1	0.186744913	948.3066406	6557.491641	252.9920602	167.9006723	167.9006723	523.741272	10.20720291	2.657999992
e18cb47d-40db-427d-8462-227ec2b67b3b	149.1519657	-36.74688709					1	0.251780272	760	8677.787766	40.49211466	24.04148507	9449.511713	581.5598145	10.599123	0
d2207cd5-0ff3-4a9e-b8de-f284eaae66e8	149.1451593	-35.9681305					1	0.165208161	730	686.6237176	8.153124869	121.1492963	165.887105	556.7763062	11.41407204	2.665999889
cf842fb1-091e-4799-8479-7930f5a5de74	148.8300733	-36.50517957					1	0.200102612	752	148.2161462	27.99823315	48.60792837	33874.49361	558.8706055	10.73569393	5.453999996
ca8a5146-25ec-4efb-91d5-af5bba3f531b	149.1670589	-36.26545704					1	0.150418758	909	12411.12914	627.8846591	354.7001097	410.0321066	509.1289063	10.60404778	1.483999968
c235e3cc-2c03-4dfb-8c67-3264c5a1f499	149.309169	-36.80609967					1	0.183003783	744	154.7439314	118.4658374	152.0254559	2488.631344	752.2381592	10.74843311	0
c172facd-aeab-4973-b64d-df8f5036a10c	149.2064151	-36.24496655					1	0.142567575	831	8963.849791	72.72618549	100.796366	4623.36253	522.1328125	10.91508579	0.643000007
c010609a-27f1-4ece-9b0a-226d707e5a71	148.8573858	-36.37564261					1	0.181705192	902	12964.19416	142.7265917	240.3269702	19373.83989	523.1207886	10.02012157	0
b9000640-5f03-462d-a760-a4e42d3ad8b8	148.855009	-36.37553533					1	0.179570138	926	12911.42887	135.0234694	149.5594849	19427.70589	521.4251709	9.925261497	12.12199974
b74cf8d8-d4fa-490a-8491-30df6a9eaa4e	148.822649	-36.60603113					1	0.204545453	881	8516.293634	75.7004441	155.1097735	44210.01175	576.411499	9.847128868	0
ab7486c8-b90a-4cf9-af6b-1a6208491e3b	149.15	-35.87					1	0.245901644	720	1409.638485	170.8738272	98.02873358	965.2641116	583.2757568	11.59763908	2.056999922
904cdcf0-2d16-4b87-acbb-ac7996644664	148.9895249	-36.5087193					1	0.123168066	789	8186.480124	64.51833388	119.5353252	23695.63518	518.319458	10.6759882	0
882296da-dab8-4298-9435-5175384835d0	149.0689151	-36.59548711					1	0.157711089	972	4927.276429	69.51383253	90.15853364	21559.65578	572.2329712	9.579896927	0
871df802-92bc-4d99-ae4e-dca7c63e7061	149.1428637	-35.96935237					1	0.137277097	751	946.1327226	168.8162181	78.18732705	78.18732705	556.4897461	11.44800854	2.665999889
85a2ac6f-7b9c-4bb6-ad70-30a43e130f3e	149.0094141	-36.37597035					1	0.162870154	963	20331.09839	149.1564311	52.62220037	14543.3356	521.8331299	9.818441391	0
8338469b-418b-4280-8052-d70f0863eae5	148.8539375	-36.37735477					1	0.177935079	922	12690.26569	50.19890267	31.62929759	19649.50502	521.0570068	9.90914917	12.12199974
80dc29ce-f774-4e51-ad87-b5afe5d8e29a	149.2004823	-36.91904528					1	0.259765089	722	899.6057044	102.419235	81.79249023	2009.95918	652.3673706	10.67466545	0
7b5aafe0-a31d-44c3-98de-6d9677c94c72	149.1397671	-35.99306041					1	0.188164324	736	1038.695063	47.0385075	24.26483951	24.26483951	550.2528687	11.5706501	0
766df8d6-e3d7-4d2c-a88a-f322baa80a8a	149.1487746	-36.14721181					1	0.169157207	797	4432.116639	360.3295588	108.425261	108.425261	524.8406982	11.12668991	13.23400021
6f22a3f4-abb4-4533-9858-3229227c8016	149.235779	-35.92230758					1	0.268574923	813.9112549	256.7359445	166.6416794	12.0673568	7091.736824	576.6054077	11.16063976	1
6d47f659-d678-4c9a-82bf-4c02b7ae40d6	149.1512133	-35.86510966					1	0.234999999	709	1438.024052	80.7308753	110.0995139	707.5368659	584.3389282	11.66964149	2.056999922
68107508-26eb-46c9-a0a3-5f4c4a13e233	149.1341886	-35.86943251					1	0.250709563	662	84.69817313	84.69817313	36.39266953	2318.760757	586.8650513	11.98884964	4.113999844
65edd353-9440-4080-83ca-d25e816a586a	149.2329535	-36.80453648					1	0.247460991	859	2924.090043	53.96118652	150.7494474	4107.579626	689.4009399	10.03860283	0
63887b7c-c77c-4429-b743-5a82ab4e57da	148.8423806	-36.50625201					1	0.144024909	802	838.6791585	131.1943871	121.3131641	33735.49389	548.0498657	10.44902992	83.01399994
58645496-b3d1-4a81-9354-1eed07059af3	149.1796585	-36.20426502					1	0.133493692	804	8062.575177	162.9436019	84.33747862	1954.628933	521.5449219	11.08572197	2.555999994
537023e5-9322-4e39-b2ec-bc80e36d5303	149.1663828	-36.2672771					1	0.122471496	881	12547.60907	485.4689323	145.8023384	240.6412588	508.3303223	10.64399815	1.483999968
48d95d39-6717-42aa-b3ea-7bc21954668a	148.9964085	-37.03497087					1	0.315817416	748	1301.611635	47.31848853	98.38691455	21001.15678	631.1083374	10.0648489	0
3cfbf43f-1a6e-4c43-8c04-7f17d2e6701d	149.150003	-35.86778025					1	0.205182284	716	1356.273042	84.14378492	48.5814002	873.7894118	583.8312378	11.60754585	2.056999922
3c1147ba-2484-4272-96ce-0a2482f11ef3	149.0858642	-36.24179403					1	0.170842826	922.993103	6864.223566	44.47513976	101.64596	126.384461	521.552002	10.24463558	68.87000275
39c3bc61-a506-4cbd-bbdd-a9b5f4e51b1e	149.1487466	-36.14996663					1	0.185322225	794	4712.2575	236.4992949	104.1825611	169.4317448	524.4101563	11.15190029	13.23400021
28658a4a-27f1-4353-818d-092f95e0c620	149.1949349	-35.95370005					1	0.152148664	859	3151.133919	109.544303	111.3821061	4223.756313	578.7124023	10.59898567	1.052999973
24393730-0274-4d93-ac3c-cb1d449b53e7	149.0910948	-36.24099059					1	0.193091542	907.963501	6843.699765	127.3142942	27.7180097	38.12642007	518.6618652	10.35900402	68.87000275
232d09cd-1e80-434a-a5c4-a97c3e0c3091	149.0263284	-36.24505309					1	0.156434476	903	7963.345458	42.20006488	73.84170212	73.84170212	521.7241211	10.39576721	0
1d03f9f8-f761-4950-95f6-755493ac6f5b	149.2415087	-36.89220435					1	0.323951274	719.7189941	157.4884335	34.7596687	52.29713873	52.29713873	678.2056274	10.76159573	9.848999977
17cd7659-e40a-476a-976d-4928e8ce7852	149.1434229	-35.58020533					1	0.230346099	785.9382324	2344.752754	212.1406761	1477.322006	1477.322006	663.213623	11.58684349	0
177ff780-abb2-4b5d-bab7-29afb9d2b715	149.1418642	-35.58009783					1	0.194100291	775.4602051	2240.507995	209.8751684	1490.992855	1490.992855	658.406189	11.68666935	0
16940492-f4b2-4fd2-b507-f67038e164bd	148.9937664	-36.54511205					1	0.166023165	878	5869.599934	463.6413987	189.5559393	24205.11451	525.3109131	10.13190365	0
1288a9c4-d812-4e67-a678-9b94f7c18dd3	149.233005	-35.92257556					1	0.311400652	808.9987183	347.7906993	31.2804403	10.27314088	6866.081264	577.2892456	11.09165382	1
0e4f1e21-eb80-4592-94f9-2db59acc969c	148.8395	-36.50719786					1	0.130795509	799	566.8377936	200.8876034	142.3187566	33894.54984	554.8721924	10.63811207	83.01399994
0bbb56f4-78f3-4486-9637-99cd2a4e8768	149.2125366	-36.19684719					1	0.147656456	773	6222.635981	181.4676778	62.93846632	4690.887659	530.2380981	11.23739052	2.555999994
fef1ca0e-cb0d-401e-be28-f787ba77c8e1	149.1434917	-35.96797102					1	0.151424289	736	787.8779855	119.8170165	34.2893791	34.2893791	556.7770996	11.4559288	2.665999889
fdd3337f-e414-474e-83ba-b12b7ce35f5f	149.17436	-36.0692364					1	0.173040509	787	1455.159889	180.183707	464.5039987	1352.597584	522.8406372	11.36893082	1.963999987
d1c1a9b5-788c-4664-8f35-60936a600acc	149.1621605	-35.90720593					1	0.166890979	764	3860.550441	80.64715192	199.3628427	199.3628427	572.8197632	11.43697071	0
c13be132-e374-469c-a13f-47b9f6040a19	149.1653173	-35.82497638					1	0.187038824	727	3124.364546	323.7802755	230.5565215	230.5565215	592.5183105	11.68156815	0
8c7f5239-31fb-4b30-b39f-aac875b5185a	149.1594005	-35.85046675					1	0.185428292	715	2324.023566	57.29964207	45.52192774	45.52192774	587.0614014	11.6894722	6.171000004
869b1ada-28e5-4eab-8221-f0f5d6aa5f06	149.1645189	-35.62682056					1	0.293748379	762	2589.068404	145.2407296	88.35748615	208.3161673	642.0250854	11.52843761	0
84141a9d-4cab-43af-becc-14db1575cde4	148.856404	-35.80193061					1	0.356886566	1121	5466.585207	111.5326896	725.3647839	22482.72226	847.2457275	9.207208633	0
800e5512-f605-412b-89ec-47047b7c9987	149.3347266	-36.16086001					1	0.181387573	741.9910278	187.3439427	187.3439427	74.95876988	15922.25254	593.2619019	11.39747143	0
78ffd406-92af-4a03-9b8d-221701b94b06	149.1386462	-36.21301838					1	0.168823168	807	6236.016493	33.29726417	235.331439	505.517845	521.0950317	11.13597107	214.6340027
715f9016-ca51-4fc3-8313-d12fe1f71b9a	149.0266351	-36.24615659					1	0.138706148	904	8084.632999	150.895737	34.06016271	177.7855589	521.578064	10.36985207	0
4cc75191-dea9-4ce1-a1a5-e464e4072994	149.3347266	-36.16086001					1	0.181387573	741.9910278	187.3439427	187.3439427	74.95876988	15922.25254	593.2619019	11.39747143	0
164b5d57-5276-4aee-bdb2-ee08fc3d75ed	149.1817734	-35.96088089					1	0.183027864	777	2295.56531	22.4429108	47.33764058	2948.11222	557.7120972	11.33444786	3.15899992
f87a94ef-13fe-4c2f-807a-7f286bd05fdb	149.136535	-35.95259098					1	0.206059024	728	741.9084929	396.2483444	83.85578877	817.5002136	562.2821655	11.61812782	112.8899994
f4897be5-09ec-4b40-ad9b-d76b004ac8da	149.119962	-36.23453328					1	0.287348807	816.2098389	7270.988744	244.6661374	87.81474906	1213.65474	522.5533447	11.1789999	819.6959839
e522f63d-2c2b-4158-b3b3-270746d83684	149.1697387	-35.96151382					1	0.179398715	752	1613.079864	32.80701044	165.381883	1861.765251	556.9008789	11.44603443	19.23399925
e1904028-90d6-4b4a-bd77-89bc3ad796ee	149.108347	-36.2341437					1	0.204941407	821.7270508	6584.995393	93.35229799	17.01579687	627.6361848	519.854248	11.00259972	225.9839935
d4ecb52e-c1dd-4800-a56a-07297f16a68f	149.1455588	-36.23885404					1	0.144550547	826	8882.956021	304.9580307	57.61688002	796.6169226	515.934082	11.01740932	0.173999995
bdbfa81f-6ee4-4efb-9b32-901afc696458	149.1399718	-36.23390649					1	0.136173189	864	8149.173464	733.7051561	124.534328	712.4502497	514.7093506	10.95400524	7.938000202
bb6a04c0-9d79-426e-8c19-e0196e7e0d51	149.2323942	-35.92647192					1	0.248489156	803.9920654	200.2880388	36.25810149	102.9168353	6887.505846	575.2810669	11.14047241	1
b53f6533-226d-4488-9a0b-b0a84b74a489	149.136535	-35.95259098					1	0.206059024	728	741.9084929	396.2483444	83.85578877	817.5002136	562.2821655	11.61812782	112.8899994
b38dbb32-aaa2-4daf-b0a8-55c58f250374	149.136535	-35.95259098					1	0.206059024	728	741.9084929	396.2483444	83.85578877	817.5002136	562.2821655	11.61812782	112.8899994
b1d80203-e063-4635-b436-6fab52ac6050	149.1638862	-35.80895693					1	0.221417323	759.3256836	2618.764674	135.8224876	9.278795806	546.9064458	598.6103516	11.42383766	2.056999922
a19b4f3a-8727-4959-a061-b7f1ccf554b5	149.2047729	-36.24354566					1	0.149897337	835	9150.460904	30.12362843	239.0038847	4595.802651	521.3001709	10.87096596	0
84ddea3d-3898-4b32-95fd-d06eac6413b1	148.9913441	-36.54396796					1	0.135656834	877	5881.764199	364.8456938	159.523218	24348.29647	525.0912476	10.13996315	0
7ec8677c-ddb8-4a0a-a962-6f81eb441b5a	149.1459739	-35.96954916					1	0.145016804	744	692.4436619	20.64516755	284.4005238	329.1980486	557.3870239	11.30113411	2.665999889
7bd1a64d-47c5-4459-977b-b5f6c237b45f	149.043519	-36.41767077					1	0.212799013	1015	18473.49872	302.4780434	353.6263998	18954.04615	564.5078125	9.425648689	0
71af2394-ddd6-4dfb-b359-6e6e513adab1	148.9796715	-36.53523897					1	0.30193001	883	6324.931983	289.8832755	38.06289988	24986.03882	528.9622803	9.98291111	1.588000059
53f95f82-4eef-4273-a074-67a1213f8dc4	149.2090914	-36.19929946					1	0.217536077	788	6550.31063	25.18788739	82.38695466	4440.096091	528.3430176	11.16636086	0
4d69d322-87e7-4084-9ba1-f56ed977ef85	149.1399846	-35.57995995					1	0.1853576	747.8812256	2105.759941	96.67109292	1383.505249	1525.846374	654.6752319	11.78155136	0
4a0b0052-d313-4e4f-a7a3-b15f8de55db4	149.1418642	-35.58009783					1	0.194100291	775.4602051	2240.507995	209.8751684	1490.992855	1490.992855	658.406189	11.68666935	0
431e4b5f-c265-4407-bbd8-d3244abc943d	149.150014	-35.91283256					1	0.150948435	741	3734.604054	121.8865006	15.53263133	450.7522438	572.1323242	11.45862484	0
3bda7b9f-eb6b-4eab-9212-b1f7bf91000d	149.1449648	-35.96790863					1	0.148600504	730	679.8100024	22.22857733	95.93384779	135.698509	556.7333984	11.44660378	2.665999889
2febf8f8-d5a5-4bfe-bc40-47e2587c7a5a	149.1642107	-35.80868066					1	0.306323349	765.0869141	2640.444103	130.3123917	11.00246139	513.2826109	598.2716675	11.45125484	0
2a45ee9c-7906-47db-a0ef-41b73525d41b	149.1757224	-36.06347887					1	0.161094218	786	1821.840287	36.49338613	104.5871297	1604.644014	528.8551025	11.23531151	0.981999993
02ddacdd-31fe-4920-b1e6-214042ce8032	149.1399846	-35.57995995					1	0.1853576	747.8812256	2105.759941	96.67109292	1383.505249	1525.846374	654.6752319	11.78155136	0
fcc26745-ddbd-4a5a-ba10-99ee90157a30	149.3347266	-36.16086001					1	0.181387573	741.9910278	187.3439427	187.3439427	74.95876988	15922.25254	593.2619019	11.39747143	0
f602cbc5-9d40-40a8-9f9e-a627a2d12568	148.851761	-36.37347647					1	0.191066995	927	13044.2557	245.1079111	2.350963285	19305.9537	523.2194824	9.794440269	12.12199974
de5e3372-0698-4d23-8770-2d9d2eb7969e	149.1645817	-35.96755622					1	0.165717542	741	795.8837607	416.5998491	122.2973971	1551.250003	555.6818237	11.59331799	0
d60459ec-4303-47eb-b496-860289c53ad3	148.9773827	-36.28676858					1	0.199894935	925	13384.66775	363.8806672	25.46265773	6104.068891	519.5567017	10.1333046	1.812999964
d459c283-81f6-47fa-9ac0-ef7f68c238f4	149.02962	-36.24754819					1	0.183590338	915	8233.63315	332.8914742	221.2994701	221.2994701	521.3376465	10.32815647	0
ae407668-45fe-4c61-9b55-7bfcc724c3d3	148.9162862	-36.50451048					1	0.178525552	882	3890.931875	169.8615717	34.98413647	30744.14039	527.1732788	10.1752882	1.444000006
9dc5240f-8238-4afe-9a81-c1286d36f91b	149.1647418	-35.96529984					1	0.190187424	776	987.9693259	329.7616938	250.8331491	1473.595211	555.9063721	11.51775265	0
83d5c774-c72f-4832-a219-74ee49cba3b0	149.3347266	-36.16086001					1	0.181387573	741.9910278	187.3439427	187.3439427	74.95876988	15922.25254	593.2619019	11.39747143	0
728b0fff-8e30-4619-b1bc-0c2a6e441b07	149.043519	-36.41767077					1	0.212799013	1015	18473.49872	302.4780434	353.6263998	18954.04615	564.5078125	9.425648689	0
6d20e7c9-7db0-4f66-8625-5f95f7fce7f6	149.1747908	-36.06472167					1	0.162204728	782	1678.620731	65.38939981	32.58832421	1540.03103	529.9945068	11.20387173	1.963999987
60c6871d-97a1-4908-b3a2-5bd66ddd1c88	149.1409961	-36.35286771					1	0.128802583	922	13883.41927	86.67704353	218.6391595	5206.178586	508.2015381	10.17142105	0
5413cde4-e449-4003-9d63-5d2f9bc4131f	148.82	-35.75					1	0.493817627	1185.462036	7729.962267	346.203939	151.2124422	25014.79154	927.6593018	8.846986771	0
4c81c349-1d70-411b-8908-a436fe398479	149.16568	-35.6289361					1	0.294427156	757.9954224	2689.964579	19.85907786	84.30901995	263.6166243	642.0576782	11.50635242	2.221999884
4afdc5be-8a6c-4712-87a7-005c75f911da	149.1243942	-36.21576919					1	0.25091204	857.977356	5700.190755	320.9005444	71.80277112	942.8193358	522.9442139	11.14981174	770.2910156
4af18db1-850f-4fd5-a194-a66c0a6f4d67	148.9908693	-36.54505751					1	0.075376883	875	5754.572606	244.9918471	288.7708717	24437.58491	525.4959106	10.13204861	0
3fda3b3f-e60e-44a9-beca-b25cf74ea645	149.0785473	-36.24533765					1	0.211882606	1008.813171	7216.673363	180.5243474	130.8600916	506.570345	536.7244873	9.874898911	2.657999992
3fb7d7ac-11da-4a81-bf7e-39933632af01	148.865899	-36.44078859					1	0.200102746	863	6601.114307	284.6880352	66.32057883	26193.58663	529.6572266	10.28689194	0
3b502ef0-16fe-4b98-b55c-a187e505c900	148.8474663	-36.47828459					1	0.185671315	783	2224.9496	157.6196912	90.39167905	30607.67579	550.4312134	10.73744392	4.590000153
32cc1635-1f6f-4b51-a1a2-6af6d51c5895	148.9908693	-36.54505751					1	0.075376883	875	5754.572606	244.9918471	288.7708717	24437.58491	525.4959106	10.13204861	0
f9524c20-1670-41fe-9595-2112bb138901	148.8272222	-36.5113889					1	0.16032812	742	20.93505835	20.93505835	391.0113593	34605.19202	559.2879028	10.76504421	2.700000048
eadfdf06-2c26-4e92-94db-dc2aaa52c5df	148.9473696	-36.52188101					1	0.147910789	798	4155.119794	91.06043421	308.7370276	31529.60687	525.6135864	10.5510416	0
ce1b7792-ce37-409a-aeec-2ed4e99631ea	149.1661282	-36.25564516					1	0.124877088	874	11467.37791	190.0481174	753.5728893	1150.648622	511.1820679	10.61063957	0
c1f2722b-729b-4cc9-8f3d-6806bd677fce	149.2368138	-35.92206295					1	0.254888266	804	190.7177444	190.7177444	72.85358922	7171.184796	577.1239624	11.14757442	1
bbc49fdd-22ee-48d7-b43e-265ab43cf6d0	149.15	-35.9333					1	0.187481552	759	2957.195936	103.3873781	136.6337692	136.6337692	566.2271118	11.4697094	5.961999893
baa01ae6-6e0d-4d3e-bfac-7d6a6624968d	149.15	-35.9333					1	0.187481552	759	2957.195936	103.3873781	136.6337692	136.6337692	566.2271118	11.4697094	5.961999893
a6225c92-28e6-4357-bd92-eb8a23f5bb41	148.9477025	-36.52046043					1	0.155459151	790	4281.854996	44.4114111	150.4608849	31369.4137	525.9458618	10.606884	0
a4545b5c-b30a-4693-ba1e-6559731e7f6c	149.1462966	-36.14978524					1	0.204968944	808	4610.777827	455.1789561	98.78177765	383.6822715	525.0560303	11.09261131	13.23400021
9ff097d3-6134-48ac-a129-ba5618501d15	149.143258	-35.69886544					1	0.281260252	673.9337158	560.3340361	58.19477914	170.9060724	1439.621631	622.6955566	11.71122932	0
9e63f5b2-329b-4530-9ff7-442b82bf0ada	148.8284557	-36.50983897					1	0.162802815	753	117.1517849	117.1517849	189.9388705	34411.28558	558.7340698	10.82353687	2.700000048
9b2a6091-c4fd-4ef3-aaa7-e82a379a7d41	148.9815074	-36.53758804					1	0.17506361	883	6128.840726	176.3155698	30.00155482	24937.82602	528.3412476	10.00924587	1.588000059
982c7ca7-5086-416a-9728-c4327056dfff	148.9866693	-36.54070194					1	0.159213901	883	5988.949859	219.1180426	98.33649735	24619.29176	525.8046265	10.10318184	0
979be7af-9786-4b24-8f6e-47194983113d	148.9072482	-36.49108972					1	0.194358975	910	5160.558868	306.299347	231.4487579	29943.31289	527.5761719	9.975213051	0
94b19e86-d5a3-42c6-821c-e127b3200d17	149.1533563	-35.70781666					1	0.175612718	710	1560.913532	135.2710664	100.459717	459.8023544	618.4656982	11.66041088	7.979000092
91376f14-fbfd-4887-976d-10ec9f54ebff	149.106321	-36.02460676					1	0.232087761	864.1412354	2589.496732	129.5403046	250.8346535	3908.245138	562.9126587	10.84682655	0
88363ef6-96d7-411f-91b1-31b1aeeb865d	149.1658158	-36.26810761					1	0.127285033	876	12598.19772	416.1293375	40.50191557	148.7896159	508.0080261	10.65827751	1.483999968
86ea5c8a-26be-4a72-87ee-6af263eef414	149.1409961	-36.35286771					1	0.128802583	922	13883.41927	86.67704353	218.6391595	5206.178586	508.2015381	10.17142105	0
85634f8f-7b68-49de-8c6f-56899306551b	148.9427756	-36.52573266					1	0.256101757	793.6994019	3564.792728	29.76295979	433.5063607	32044.46255	526.7680054	10.51413155	0
6ca3d886-9d66-4ea5-a408-be38ef4a4a6e	148.9907257	-36.54294173					1	0.175134107	882	5960.088753	438.5836888	58.98352551	24351.37705	525.1812134	10.1319561	0
55df2369-4a7c-4897-a6fc-82b6059c82ca	149.1659189	-36.26015575					1	0.146435454	910	11865.59703	542.4119782	746.01904	746.01904	517.2703857	10.34922886	0
5526d8ef-6110-409e-bf67-62ed701e8a40	148.846442	-36.86835378					1	0.205774128	745	4299.51527	107.5185869	221.1840112	34047.51624	639.1763916	10.40888596	0
51b692d3-0cc2-4561-b202-534c94fcd4e1	149.1640751	-36.26190172					1	0.158265769	918	11934.1808	508.1790534	485.176542	485.176542	510.1686096	10.5633688	0
4ee1cbca-5a58-44ed-a9cc-0db24f3fce49	148.5466	-36.3518					1	0.488335937	1330.648438	3203.917965	206.4164254	100.5508687	36480.09418	1242.290894	7.08233881	0
4a8dcd3c-bd60-4394-ad0a-d81fabc79963	148.9887446	-36.54235287					1	0.155061439	885	5946.062571	473.9878342	31.2299774	24486.32547	525.4385376	10.12167168	0
4a68b64e-8399-4ea1-a505-90134b3e8ef5	149.043519	-36.41767077					1	0.212799013	1015	18473.49872	302.4780434	353.6263998	18954.04615	564.5078125	9.425648689	0
3b608c27-a34b-41fa-96e8-e1ba17351425	149.0240002	-36.24538997					1	0.152191237	902	8011.928165	176.043552	154.875823	185.7726996	521.6257324	10.42575645	0
38296466-148d-4c97-b0e8-02d2bbb03b6d	149.1752307	-36.04037628					1	0.085467778	806	3009.139672	18.79234997	105.2344405	1730.427106	541.1207886	11.0661869	0
2f3cf977-e6eb-47c5-8ad1-2dd1135a5cf0	149.2169448	-35.65132317					1	0.339667469	818.0668945	7475.557249	53.01701152	99.34740522	4815.306204	640.7846069	11.2197094	1.947000027
2e5616c3-4f73-4afb-90f1-f7540aeb082a	149.1328537	-36.25926683					1	0.153937101	820	10072.40699	197.3347069	15.09427731	1763.389539	511.2932434	10.92202091	1.092000008
27454e20-4b0c-4b6b-b9db-5704d1fdc5ca	149.17436	-36.0692364					1	0.173040509	787	1455.159889	180.183707	464.5039987	1352.597584	522.8406372	11.36893082	1.963999987
233ca54d-992e-4cd1-8bde-f930ac01835e	149.1609315	-36.26778137					1	0.136560932	860	12339.09125	77.48441525	196.6774331	196.6774331	507.7182617	10.75781918	0
0aeb2c57-811f-4d6e-9aed-f6aaae690d9f	149.1087027	-36.01529848					1	0.290745854	895.7652588	2307.731421	247.6628137	421.2419697	3395.497057	577.8781128	10.17678452	0
1	148.9622494	-36.52937613	Hudson	1	1	12.60504202	1	0.179852694	895	4832.981542	398.9603666	27.23249376	26164.87487	530.2040405	9.949074745	0	675672.946	5955540.982
2	148.9622914	-36.52934713	Hudson	1	2	0	0	0.179852694	895	4837.891381	394.8187535	30.84023442	26160.27178	530.2040405	9.949074745	0	675676.7721	5955544.123
3	148.9623544	-36.52930814	Hudson	1	3	0	0	0.216516122	895	4844.982088	389.1243465	36.36273458	26153.52986	530.2040405	9.949074745	0	675682.5012	5955548.334
4	148.9623894	-36.52929913	Hudson	1	4	0.436681223	1	0.166979358	890	4848.151702	387.3377615	38.33695543	26150.24075	529.7468872	9.961996078	0	675685.6554	5955549.269
5	148.9624374	-36.52927714	Hudson	1	5	0.862068966	1	0.162703961	890	4853.085332	383.8828336	42.28255212	26145.38216	529.2230835	9.976604462	0	675690.0029	5955551.622
6	148.9624894	-36.52923613	Hudson	1	6	0	0	0.162703961	890	4859.474006	378.3278301	48.44375803	26139.49989	529.2230835	9.976604462	0	675694.7516	5955556.076
7	148.9625314	-36.52922314	Hudson	1	7	0	0	0.162703961	890	4863.410703	376.0348027	51.55477067	26135.47401	529.2230835	9.976604462	0	675698.5416	5955557.441
8	148.9625804	-36.52918913	Hudson	1	8	0	0	0.15472579	890	4869.149085	371.3586381	57.07901743	26130.09835	529.2230835	9.976604462	0	675703.0058	5955561.124
9	148.9626164	-36.52918113	Hudson	1	9	1.680672269	1	0.15472579	890	4872.332742	369.7826942	59.61548089	26126.76059	529.2230835	9.976604462	0	675706.2473	5955561.946
10	148.9626724	-36.52914514	Hudson	1	10	4.201680672	1	0.153039828	886	4878.716539	364.8207458	65.78875081	26120.72042	528.8418579	9.988115311	0	675711.3428	5955565.837
11	148.9627184	-36.52911913	Hudson	1	11	0	0	0.155636698	886	4883.7439	361.1666112	70.57885592	26115.88718	528.8418579	9.988115311	0	675715.5204	5955568.638
12	148.9627684	-36.52908613	Hudson	1	12	0	0	0.15658696	886	4889.496351	356.7162803	76.22933942	26110.46331	528.8418579	9.988115311	0	675720.0719	5955572.208
13	148.9628114	-36.52905713	Hudson	1	13	0	0	0.15658696	886	4894.481245	352.8522181	81.15696102	26105.77657	528.8418579	9.988115311	0	675723.9876	5955575.347
14	148.9628614	-36.52901614	Hudson	1	14	0	0	0.148011103	884	4900.72038	347.600239	87.51770643	26100.06517	528.8418579	9.988115311	0	675728.5573	5955579.804
15	148.9629004	-36.52900614	Hudson	1	15	0	0	0.153070584	884	4904.249682	345.9386092	90.63036361	26096.40136	528.4557495	9.999293327	0	675732.0719	5955580.842
16	148.9629474	-36.52897613	Hudson	1	16	3.243243243	1	0.153070584	883	4909.595298	342.0063957	95.91203188	26091.33998	528.2263794	10.00633335	0	675736.348	5955584.085
17	148.9629944	-36.52894914	Hudson	1	17	0	0	0.152241662	883	4914.757874	338.444581	100.9556831	26086.38691	528.2263794	10.00633335	0	675740.6174	5955586.994
18	148.9630414	-36.52892714	Hudson	1	18	0	0	0.145978615	883	4919.616548	335.4743762	105.6062447	26081.61363	528.2263794	10.00633335	0	675744.8754	5955589.349
19	148.9630844	-36.52889814	Hudson	1	19	0	0	0.145978615	883	4924.601686	331.817873	110.5897988	26076.9274	528.2263794	10.00633335	0	675748.7912	5955592.488
20	148.9631164	-36.52888613	Hudson	1	20	0	0	0.154460087	883	4927.728484	330.1772383	113.5340752	26073.78469	528.2263794	10.00633335	0	675751.6835	5955593.761
21	148.9321244	-36.47507113	Hudson	2	1	0	0	0.157217726	917	7435.567588	166.8287727	289.3371296	26912.64935	524.4276123	9.906831741	0	673096.5555	5961620.302
22	148.9321714	-36.47504913	Hudson	2	2	0	0	0.157139316	917	7439.378557	168.85441	289.1451827	26907.89524	524.4276123	9.906831741	0	673100.8156	5961622.658
23	148.9322144	-36.47503013	Hudson	2	3	0.290456432	1	0.157139316	917	7442.750366	170.6838874	289.1499793	26903.58356	524.4276123	9.906831741	0	673104.7106	5961624.689
24	148.9322664	-36.47500313	Hudson	2	4	0	0	0.157139316	917	7447.244355	173.4652587	288.8596899	26898.23421	524.4276123	9.906831741	0	673109.4298	5961627.591
25	148.9323154	-36.47498514	Hudson	2	5	0	0	0.151937991	917	7450.711221	175.3786899	289.389891	26893.44409	524.4276123	9.906831741	0	673113.8603	5961629.499
26	148.9323674	-36.47495914	Hudson	2	6	0	0	0.151937991	916	7455.10481	178.2963242	289.3912624	26888.12848	524.2679443	9.911894798	0	673118.5773	5961632.29
27	148.9324184	-36.47493614	Hudson	2	7	0	0	0.156373188	916	7459.15731	180.9961362	289.7250768	26882.99927	524.2679443	9.911894798	0	673123.198	5961634.75
28	148.9324624	-36.47491713	Hudson	2	8	0	0	0.156373188	916	7462.567934	183.320359	290.1658706	26878.60242	524.2679443	9.911894798	0	673127.1826	5961636.779
29	148.9325134	-36.47489813	Hudson	2	9	0	0	0.155671448	916	7466.211258	185.7789692	291.0356181	26873.60749	524.2679443	9.911894798	0	673131.7945	5961638.796
30	148.9325654	-36.47487014	Hudson	2	10	0.082568807	1	0.155671448	916	7470.816035	189.3408313	291.238466	26868.22502	524.2679443	9.911894798	0	673136.516	5961641.808
31	148.9326054	-36.47484814	Hudson	2	11	0	0	0.163955584	915	7474.407484	192.1985291	291.4260936	26864.069	524.1866455	9.913310051	0	673140.1489	5961644.177
32	148.9326614	-36.47482313	Hudson	2	12	0	0	0.163955584	914	7478.838643	195.6542421	291.893819	26858.44564	524.0743408	9.91679287	0	673145.2221	5961646.85
33	148.9327064	-36.47480814	Hudson	2	13	0	0	0.163955584	914	7481.87564	197.950885	292.6152316	26854.09812	524.0743408	9.91679287	0	673149.2874	5961648.433
34	148.9327534	-36.47478913	Hudson	2	14	0.398230088	1	0.160696015	914	7485.393436	200.786885	293.1261204	26849.44612	524.0743408	9.91679287	0	673153.5409	5961650.457
35	148.9328074	-36.47476614	Hudson	2	15	0.444444444	1	0.160696015	914	7489.556172	204.256523	293.6990344	26844.05859	524.0743408	9.91679287	0	673158.4304	5961652.911
36	148.9328534	-36.47474214	Hudson	2	16	0.061403509	1	0.158359289	914	7493.558276	207.757123	293.8666829	26839.31966	524.0743408	9.91679287	0	673162.6054	5961655.491
37	148.9329034	-36.47471613	Hudson	2	17	0	0	0.158359289	914	7497.900945	211.6165028	294.1492588	26834.17153	524.0743408	9.91679287	0	673167.1433	5961658.286
38	148.9329524	-36.47469313	Hudson	2	18	0.056872038	1	0.159271613	915	7501.902504	215.1938162	294.7382219	26829.21055	523.9520874	9.920674324	0	673171.5848	5961660.75
39	148.9329974	-36.47467513	Hudson	2	19	0.110599078	1	0.159271613	915	7505.256582	218.1979932	295.627766	26824.76036	523.9520874	9.920674324	0	673175.6569	5961662.666
40	148.9330494	-36.47464713	Hudson	2	20	0	0	0.155181214	915	7509.87549	222.4703744	296.1181103	26819.3741	523.9520874	9.920674324	0	673180.3784	5961665.679
41	149.3922864	-35.91746717	Bill	1	1	0	0	0.336817354	1153.990601	2612.599039	70.38023372	33.20806611	20894.74031	797.1929932	9.113267899	1.904000044	715854.7209	6022559.772
42	149.3922674	-35.91752617	Bill	1	2	0	0	0.353846163	1153.990601	2616.334904	69.01200095	35.41133265	20893.61262	797.1929932	9.113267899	1.904000044	715852.8458	6022553.269
43	149.3922524	-35.91758017	Bill	1	3	0	0	0.37269181	1153.990601	2619.908766	67.05546508	38.52143112	20892.79732	797.1929932	9.113267899	1.904000044	715851.3453	6022547.311
44	149.3922254	-35.91761717	Bill	1	4	0	0	0.362356633	1153.990601	2621.361619	65.60940009	40.13765795	20890.73634	797.1929932	9.113267899	1.904000044	715848.808	6022543.266
45	149.3921964	-35.91765217	Bill	1	5	0	0	0.362356633	1152.977783	2622.5368	64.7677542	41.95206498	20888.47667	795.5427856	9.127729416	1.904000044	715846.0957	6022539.447
46	149.3921684	-35.91769717	Bill	1	6	0	0	0.371952832	1152.977783	2624.612886	63.50567917	45.23763296	20886.40738	795.5427856	9.127729416	1.904000044	715843.4465	6022534.516
47	149.3921454	-35.91774417	Bill	1	7	0	0	0.371952832	1152.977783	2627.162813	62.22001061	49.3026178	20884.80871	795.5427856	9.127729416	1.904000044	715841.2431	6022529.353
48	149.3921244	-35.91777617	Bill	1	8	0	0	0.399787903	1152.977783	2628.587673	61.70797264	52.09769481	20883.241	795.5427856	9.127729416	1.904000044	715839.2609	6022525.849
49	149.3920924	-35.91780817	Bill	1	9	0	0	0.399787903	1152.977783	2629.365474	61.79913168	54.82350103	20880.68512	795.5427856	9.127729416	1.904000044	715836.286	6022522.37
50	149.3920664	-35.91785317	Bill	1	10	0	0	0.380015731	1154	2631.595962	61.01668694	59.29339787	20878.80005	795.4210815	9.126353264	1.904000044	715833.8173	6022517.435
51	149.3920304	-35.91788717	Bill	1	11	0	0	0.380015731	1154	2632.322808	62.0723876	62.61959349	20875.90655	795.4210815	9.126353264	1.904000044	715830.476	6022513.742
52	149.3920034	-35.91793717	Bill	1	12	0	0	0.356256455	1153	2634.933737	62.10145341	67.96584499	20873.98442	793.8649902	9.140097618	1.904000044	715827.9035	6022508.255
53	149.3919834	-35.91797317	Bill	1	13	0	0	0.356256455	1153	2636.788148	62.53552789	71.88444776	20872.55114	793.8649902	9.140097618	1.904000044	715826.0007	6022504.305
54	149.3919554	-35.91801317	Bill	1	14	0	0	0.356256455	1153	2638.516724	63.88074214	76.30017719	20870.4402	793.8649902	9.140097618	1.904000044	715823.365	6022499.929
55	149.3919284	-35.91805717	Bill	1	15	0	0	0.349910289	1153	2640.650622	61.87911799	81.23754559	20868.46103	793.8649902	9.140097618	1.904000044	715820.8088	6022495.107
56	149.3919044	-35.91808717	Bill	1	16	0	0	0.347302258	1153	2641.784227	59.94168977	84.66977802	20866.60981	793.8649902	9.140097618	1.904000044	715818.5614	6022491.832
57	149.3918814	-35.91814617	Bill	1	17	0	0	0.337057739	1153	2645.439089	55.48389506	91.34731134	20865.14561	793.8649902	9.140097618	1.904000044	715816.3253	6022485.337
58	149.3918604	-35.91817417	Bill	1	18	0	0	0.337057739	1153	2646.591428	54.10394011	94.60991287	20863.54516	793.8649902	9.140097618	1.904000044	715814.354	6022482.277
59	149.3918354	-35.91822017	Bill	1	19	0	0	0.349612176	1150	2649.045454	51.6623212	99.92429355	20861.77083	792.1899414	9.154973984	1.904000044	715811.9729	6022477.229
60	149.3918104	-35.91826817	Bill	1	20	0	0	0.349612176	1150	2651.679189	49.57093053	105.4863786	20860.01832	792.5001831	9.149830818	1.904000044	715809.5862	6022471.959
61	149.3875864	-35.91695017	Bill	2	1	0	0	0.349839777	1139	2303.537122	27.27539861	234.5947553	20467.12471	799.3088379	9.054679871	1.904000044	715431.9671	6022627.515
62	149.3875424	-35.91695617	Bill	2	2	0	0	0.340481162	1139	2301.811294	28.56528576	238.6174709	20463.22706	799.3088379	9.054679871	1.904000044	715427.98	6022626.946
63	149.3874794	-35.91697117	Bill	2	3	0	0	0.340481162	1139	2299.934124	30.70894414	244.4654025	20457.70874	799.3088379	9.054679871	1.904000044	715422.2538	6022625.421
64	149.3874184	-35.91698216	Bill	2	4	0	0	0.334022224	1139	2297.807169	28.05116356	250.081076	20452.33135	799.3088379	9.054679871	1.904000044	715416.7189	6022624.336
65	149.3873704	-35.91698817	Bill	2	5	0	0	0.334022224	1139	2295.899697	24.58514542	254.4629906	20448.07427	799.3088379	9.054679871	1.904000044	715412.3708	6022623.776
66	149.3873174	-35.91699017	Bill	2	6	0	0	0.32212159	1138	2293.377698	21.10843009	259.2361794	20443.32863	799.2384644	9.05298233	1.904000044	715407.5823	6022623.671
67	149.3872684	-35.91699317	Bill	2	7	0	0	0.32212159	1138	2291.158141	18.10373096	263.6656967	20438.95236	799.2384644	9.05298233	1.904000044	715403.152	6022623.446
68	149.3872114	-35.91700316	Bill	2	8	0	0	0.332951605	1138	2289.181214	14.81412425	268.9091138	20433.92529	799.2384644	9.05298233	1.904000044	715397.9809	6022622.463
69	149.3871554	-35.91700517	Bill	2	9	0	0	0.332951605	1138	2286.53082	13.79019348	273.9513009	20428.91003	799.2384644	9.05298233	1.904000044	715392.9216	6022622.364
70	149.3870904	-35.91701317	Bill	2	10	0	0	0.322804093	1138	2283.986756	14.27379722	279.8830768	20423.14431	799.2384644	9.05298233	1.904000044	715387.0339	6022621.62
71	149.3870234	-35.91702617	Bill	2	11	0	0	0.322804093	1138	2281.815734	11.76772295	286.0646325	20417.24775	799.3411255	9.049865723	1.904000044	715380.9521	6022620.326
72	149.3869714	-35.91703917	Bill	2	12	0	0	0.382920116	1138	2280.410487	8.001521127	289.8303051	20412.70006	799.3411255	9.049865723	1.904000044	715376.224	6022618.998
73	149.3869274	-35.91704917	Bill	2	13	0	0	0.356466889	1138	2279.135915	6.330526993	287.7405133	20408.84224	799.3411255	9.049865723	1.904000044	715372.226	6022617.986
74	149.3868804	-35.91706416	Bill	2	14	0	0	0.354076624	1138	2278.181653	6.885642981	284.7084023	20404.764	799.3411255	9.049865723	1.904000044	715367.9438	6022616.426
75	149.3868364	-35.91707117	Bill	2	15	0	0	0.354076624	1138	2276.644147	9.863340936	282.6437442	20400.877	798.6987305	9.055481911	1.904000044	715363.9539	6022615.746
76	149.3867814	-35.91707917	Bill	2	16	0	0	0.350826561	1141	2274.660724	6.871826166	280.2035146	20396.01102	798.9553833	9.050965309	1.904000044	715358.9687	6022614.98
77	149.3867174	-35.91708417	Bill	2	17	0	0	0.350826561	1143.971191	2271.964685	1.934123856	277.9081887	20390.30643	798.9553833	9.050965309	1.904000044	715353.1793	6022614.566
78	149.3866564	-35.91709217	Bill	2	18	0	0	0.346867174	1143.971191	2269.70658	4.919100928	275.4721667	20384.90119	798.9553833	9.050965309	1.904000044	715347.6526	6022613.813
79	149.3866034	-35.91709317	Bill	2	19	0	0	0.346867174	1143.971191	2267.199304	9.649438443	274.0673132	20380.14623	798.9553833	9.050965309	1.904000044	715342.8668	6022613.819
80	149.3865404	-35.91710317	Bill	2	20	0	0	0.334964514	1143.971191	2265.050465	15.30409045	270.8432548	20374.581	798.9553833	9.050965309	1.904000044	715337.1542	6022612.849
81	149.0045881	-36.23581592	Coolringdon	1	1	0	0	0.163464561	924	7211.771917	49.89107284	14.9513404	14.9513404	528.8322754	10.18817997	0	680140	5988031
82	149.0045668	-36.23585234	Coolringdon	1	2	0	0	0.161270037	928	7216.158974	54.32141252	19.39251229	19.39251229	528.8322754	10.18817997	0	680138	5988027
83	149.004523	-36.23588011	Coolringdon	1	3	0	0	0.161270037	928	7220.112773	58.52996841	24.13588746	24.13588746	528.8322754	10.18817997	0	680134	5988024
84	149.0044792	-36.23590789	Coolringdon	1	4	0	0	0.161270037	928	7224.067869	62.85458279	28.96571452	28.96571452	528.8322754	10.18817997	0	680130	5988021
85	149.0044354	-36.23593566	Coolringdon	1	5	0	0	0.178259462	928	7228.024261	67.27287705	33.84500254	33.84500254	528.8322754	10.18817997	0	680126	5988018
86	149.0044025	-36.23595424	Coolringdon	1	6	0	0	0.178259462	928	7230.751455	70.41607386	37.34178326	37.34178326	528.8322754	10.18817997	0	680123	5988016
87	149.0043478	-36.23599122	Coolringdon	1	7	0	0	0.161393419	933	7235.940918	76.32511326	43.68555188	43.68555188	528.7211914	10.18988514	0	680118	5988012
88	149.0042931	-36.23602819	Coolringdon	1	8	0	0	0.158463001	935	7241.132325	82.30809462	50.04444188	50.04444188	528.8527832	10.18397141	0	680113	5988008
89	149.0042493	-36.23605596	Coolringdon	1	9	0	0	0.166251555	935	7245.094166	86.96875313	54.99925347	54.99925347	528.8527832	10.18397141	0	680109	5988005
90	149.0042166	-36.23608355	Coolringdon	1	10	0	0	0.166251555	935	7248.788879	91.11552053	59.24153169	59.24153169	528.8527832	10.18397141	0	680106	5988002
91	149.0041617	-36.23611152	Coolringdon	1	11	0	0	0.166251555	935	7253.021698	96.39215388	64.92966534	64.92966534	528.8527832	10.18397141	0	680101	5987999
92	149.0041291	-36.2361391	Coolringdon	1	12	0	0	0.161107615	935	7256.718162	97.5638213	69.17009981	69.17009981	528.8527832	10.18397141	0	680098	5987996
93	149.004085	-36.23615787	Coolringdon	1	13	0	0	0.161107615	935	7259.721743	96.55070668	73.46603347	73.46603347	528.8527832	10.18397141	0	680094	5987994
94	149.0040412	-36.23618565	Coolringdon	1	14	0	0	0.161107615	935	7263.689691	93.07096913	78.44571373	78.44571373	528.8527832	10.18397141	0	680090	5987991
95	149.0039974	-36.23621342	Coolringdon	1	15	0	0	0.150157735	937	7267.658913	89.73500791	83.427825	83.427825	528.9937744	10.17768002	0	680086	5987988
96	149.0039536	-36.2362412	Coolringdon	1	16	0	0	0.150157735	937	7271.629406	86.55944786	88.41195633	88.41195633	528.9558716	10.17545605	0	680082	5987985
97	149.0039098	-36.23626897	Coolringdon	1	17	0	0	0.155642018	936	7275.601169	83.56257779	93.39778432	93.39778432	528.9558716	10.17545605	0	680078	5987982
98	149.003866	-36.23629675	Coolringdon	1	18	0	0	0.155642018	936	7279.574199	80.76429176	98.38505106	98.38505106	528.9558716	10.17545605	0	680074	5987979
99	149.003822	-36.23631551	Coolringdon	1	19	0	0	0.170308486	936	7282.586204	79.1777257	102.7247484	102.7247484	528.9558716	10.17545605	0	680070	5987977
100	149.0037671	-36.23634348	Coolringdon	1	20	0	0	0.173675761	936	7286.834387	77.0219227	108.4835328	108.4835328	528.9558716	10.17545605	0	680065	5987974
101	149.0096825	-36.23808913	Coolringdon	2	1	0	0	0.149425283	909	7361.535065	88.07440986	16.97396949	16.97396949	526.074646	10.30045128	0	680592.6235	5987769.326
102	149.0096865	-36.23810614	Coolringdon	2	2	0	0	0.183856502	909	7363.328061	89.98471621	18.80623083	18.80623083	526.074646	10.30045128	0	680592.9439	5987767.432
103	149.0097014	-36.23812913	Coolringdon	2	3	0	0	0.183856502	909	7365.599703	92.81825121	21.69205236	21.69205236	526.074646	10.30045128	0	680594.239	5987764.853
104	149.0096785	-36.23819813	Coolringdon	2	4	0	0	0.169683948	910	7373.501592	99.61877726	28.0527522	28.0527522	526.0921021	10.29205894	0	680592.0132	5987757.241
105	149.0096565	-36.23824414	Coolringdon	2	5	0	0	0.169683948	910	7378.876764	104.1065894	32.56292602	32.56292602	526.0921021	10.29205894	0	680589.9301	5987752.178
106	149.0096354	-36.23829214	Coolringdon	2	6	0	0	0.160210729	910	7384.453755	108.9194126	37.5615393	37.5615393	526.0921021	10.29205894	0	680587.9323	5987746.892
107	149.0096215	-36.23835014	Coolringdon	2	7	0	0	0.160210729	910	7391.01043	115.0105691	43.86653282	43.86653282	526.0921021	10.29205894	0	680586.5407	5987740.484
108	149.0096024	-36.23839514	Coolringdon	2	8	0	0	0.165640399	910	7396.228079	119.6562751	48.78275545	48.78275545	526.0921021	10.29205894	0	680584.7295	5987735.527
109	149.0095815	-36.23843614	Coolringdon	2	9	0	0	0.165640399	911	7401.040526	123.8880245	53.32555502	53.32555502	526.3005371	10.27728271	0	680582.7479	5987731.018
110	149.0095694	-36.23848414	Coolringdon	2	10	0	0	0.163215593	912	7406.473998	129.035797	58.67606015	58.67606015	526.3908691	10.26437759	0	680581.5589	5987725.715
111	149.0095504	-36.23852714	Coolringdon	2	11	0	0	0.163215593	912	7411.473343	133.5883055	63.5186294	63.5186294	526.3908691	10.26437759	0	680579.7524	5987720.98
112	149.0095295	-36.23856214	Coolringdon	2	12	0	0	0.166119888	912	7415.631589	137.2770245	67.52340921	67.52340921	526.3908691	10.26437759	0	680577.7846	5987717.136
113	149.0095114	-36.23860214	Coolringdon	2	13	0	0	0.166119888	912	7420.28754	141.5738243	72.08928522	72.08928522	526.3908691	10.26437759	0	680576.0748	5987712.732
114	149.0094954	-36.23864914	Coolringdon	2	14	0	0	0.155649036	912	7425.675438	146.6827858	77.4258096	77.4258096	526.3908691	10.26437759	0	680574.5287	5987707.548
115	149.0094785	-36.23869614	Coolringdon	2	15	0	0	0.155649036	912	7431.080251	151.8091389	82.78354088	82.78354088	526.3908691	10.26437759	0	680572.8928	5987702.365
116	149.0094624	-36.23875614	Coolringdon	2	16	0	0	0.163703248	911	7437.887348	158.4000233	89.56833411	89.56833411	526.5012817	10.25079441	0	680571.3167	5987695.739
117	149.0094434	-36.23879114	Coolringdon	2	17	0	0	0.163703248	911	7442.014244	162.229744	93.64724019	93.64724019	526.5012817	10.25079441	0	680569.5286	5987691.891
118	149.0094225	-36.23883414	Coolringdon	2	18	0	0	0.158026233	911	7447.046034	166.963926	98.64409629	98.64409629	526.5012817	10.25079441	0	680567.5424	5987687.16
119	149.0094044	-36.23889414	Coolringdon	2	19	0	0	0.158026233	911	7453.886067	173.5872114	105.4728164	105.4728164	526.5012817	10.25079441	0	680565.7866	5987680.537
120	149.0093885	-36.23892814	Coolringdon	2	20	0	0	0.162863389	911	7457.855172	177.3241185	109.4287038	109.4287038	526.5012817	10.25079441	0	680564.2705	5987676.795
121	149.1291785	-35.84684314	Earnshaw	1	1	33.33333333	1	0.233789414	682	174.6588212	60.16385175	71.31841179	2804.238901	593.3175049	11.50305748	0	692281.6537	6030944.43
122	149.1291205	-35.84685914	Earnshaw	1	2	70.92198582	1	0.210115522	682	178.5806187	57.97068593	74.98568618	2809.132163	593.3175049	11.50305748	0	692276.3764	6030942.769
123	149.1290715	-35.84687515	Earnshaw	1	3	69.44444444	1	0.210115522	682	181.8449581	56.70063668	78.13589608	2813.224732	593.3175049	11.50305748	0	692271.912	6030941.09
124	149.1290225	-35.84689815	Earnshaw	1	4	67.96116505	1	0.192159384	688	184.8685534	56.48259139	81.14348085	2817.198589	594.1408081	11.42931652	0	692267.4307	6030938.635
125	149.1289775	-35.84691714	Earnshaw	1	5	76.92307692	1	0.192948088	688	187.8131765	56.47540412	84.16518367	2820.887644	594.1408081	11.42931652	0	692263.3204	6030936.616
126	149.1289265	-35.84693814	Earnshaw	1	6	70.42253521	1	0.195963547	688	191.2493066	56.85872608	87.7709985	2825.080863	594.1408081	11.42931652	0	692258.6633	6030934.387
127	149.1288765	-35.84696015	Earnshaw	1	7	79.36507937	1	0.195963547	688	194.6387962	57.83477965	91.40928044	2829.170901	594.1408081	11.42931652	0	692254.0941	6030932.044
128	149.1288295	-35.84698014	Earnshaw	1	8	81.81818182	1	0.195963547	688	197.9179831	56.90175692	94.9730621	2833.030232	594.1408081	11.42931652	0	692249.8007	6030929.918
129	149.1287835	-35.84700414	Earnshaw	1	9	62.5	1	0.167714193	688	200.8087625	56.50957775	98.46425567	2836.707797	594.1408081	11.42931652	0	692245.588	6030927.346
130	149.1287365	-35.84702814	Earnshaw	1	10	71.42857143	1	0.167714193	695	203.7311408	56.50229818	102.0269721	2840.472829	595.4024048	11.33807945	0	692241.2849	6030924.776
131	149.1286935	-35.84704914	Earnshaw	1	11	70.37037037	1	0.194249198	695	206.5125772	56.78748998	105.2539342	2843.93758	595.4024048	11.33807945	0	692237.3504	6030922.531
132	149.1286435	-35.84707514	Earnshaw	1	12	75.75757576	1	0.194249198	695	209.7647532	57.73243298	109.0898425	2847.942492	595.7555542	11.30927563	0	692232.7716	6030919.745
133	149.1286045	-35.84709414	Earnshaw	1	13	70.92198582	1	0.205642968	699	212.4061815	58.66226733	112.1916099	2851.091648	595.7555542	11.30927563	0	692229.2032	6030917.714
134	149.1285535	-35.84711415	Earnshaw	1	14	28.68852459	1	0.205642968	699	216.0919965	59.75260804	116.4142632	2855.296805	595.7555542	11.30927563	0	692224.5485	6030915.595
135	149.1285135	-35.84713314	Earnshaw	1	15	23.69668246	1	0.205642968	699	218.9160973	61.25942592	119.7315922	2858.540311	595.7555542	11.30927563	0	692220.8898	6030913.566
136	149.1284635	-35.84715215	Earnshaw	1	16	11.11111111	1	0.232623324	704	222.651192	62.95559869	124.0009716	2862.678906	596.6647949	11.25743961	0	692216.3278	6030911.556
137	149.1284205	-35.84716714	Earnshaw	1	17	0	0	0.232623324	704	225.7892926	63.00693635	127.7258178	2866.263025	596.6647949	11.25743961	0	692212.4078	6030909.977
138	149.1283775	-35.84719815	Earnshaw	1	18	7.766990291	1	0.233914942	704	228.0695802	64.97708471	131.3786077	2869.57959	596.6647949	11.25743961	0	692208.4492	6030906.622
139	149.1283455	-35.84721814	Earnshaw	1	19	0	0	0.233914942	704	229.9504456	66.33639105	134.1737111	2872.102808	596.6647949	11.25743961	1.856999993	692205.5106	6030904.467
140	149.1283025	-35.84724514	Earnshaw	1	20	0	0	0.233914942	704	232.538549	68.4414965	137.9917759	2875.494823	596.6647949	11.25743961	1.856999993	692201.5616	6030901.556
141	149.1263543	-36.74400507	Gunningrah	1	1	0	0	0.182411343	842	6834.14985	94.2395726	14.51731287	11758.86373	577.1436768	10.06170845	0	689839	5931416
142	149.1263309	-36.74396944	Gunningrah	1	2	0	0	0.177532017	842	6830.776728	98.44289778	17.12242059	11761.42697	577.1436768	10.06170845	0	689837	5931420
143	149.1263078	-36.74394281	Gunningrah	1	3	0	0	0.177532017	842	6827.785356	101.6785208	19.40952753	11763.84473	577.1436768	10.06170845	0	689835	5931423
144	149.1262615	-36.74388956	Gunningrah	1	4	0	0	0.190700412	842	6821.804392	108.2199136	24.93647624	11768.68206	577.1436768	10.06170845	0	689831	5931429
145	149.1262496	-36.74386274	Gunningrah	1	5	0	0	0.190700412	844	6819.739863	111.3457786	27.94462896	11770.11259	577.3378296	10.05540848	0	689830	5931432
146	149.1261924	-36.74381869	Gunningrah	1	6	0	0	0.187389508	844	6813.216659	117.1544988	33.43039621	11775.79495	577.3378296	10.05540848	0	689825	5931437
147	149.1261688	-36.74377405	Gunningrah	1	7	0	0	0.192911103	844	6809.470767	121.99114	38.71514421	11778.51199	577.3378296	10.05540848	0	689823	5931442
148	149.126168	-36.74374703	Gunningrah	1	8	0	0	0.192911103	840	6808.334983	124.984849	41.6588361	11778.9564	577.3378296	10.05540848	0	689823	5931445
149	149.126122	-36.74370278	Gunningrah	1	9	0	0	0.187956199	840	6802.741296	125.000987	47.40950256	11783.65414	576.9839478	10.06152725	0	689819	5931450
150	149.1260872	-36.74365834	Gunningrah	1	10	0	0	0.187956199	840	6798.074987	119.1948171	53.02251716	11787.36468	576.9839478	10.06152725	0	689816	5931455
151	149.1260523	-36.7436139	Gunningrah	1	11	0	0	0.175567836	840	6793.410477	113.3911642	58.67800065	11791.07695	576.9839478	10.06152725	0	689813	5931460
152	149.1260178	-36.74357846	Gunningrah	1	12	0	0	0.175567836	840	6789.124385	108.4975475	63.41892866	11794.64121	576.9839478	10.06152725	0	689810	5931464
153	149.1260173	-36.74356045	Gunningrah	1	13	0	0	0.175567836	840	6788.371281	106.6849831	65.31220247	11794.94073	576.9839478	10.06152725	0	689810	5931466
154	149.1259824	-36.743516	Gunningrah	1	14	0	0	0.185573369	840	6783.710859	100.8852043	71.01683913	11798.65679	576.9839478	10.06152725	0	689807	5931471
155	149.1259591	-36.74348037	Gunningrah	1	15	0	0	0.185573369	842	6780.354527	96.41525708	75.4570509	11801.23545	577.2765503	10.05319214	0	689805	5931475
156	149.1259471	-36.74345354	Gunningrah	1	16	0	0	0.185573369	841	6778.301566	93.27336631	78.61814174	11802.67592	576.7964478	10.06193447	0	689804	5931478
157	149.1259123	-36.7434091	Gunningrah	1	17	0	0	0.182132751	841	6773.64573	87.47597367	84.34753235	11806.39616	576.7964478	10.06193447	0	689801	5931483
158	149.1258775	-36.74336466	Gunningrah	1	18	0	0	0.179012343	841	6768.991714	81.68332203	90.08992325	11810.1181	576.7964478	10.06193447	0	689798	5931488
159	149.1258312	-36.74331141	Gunningrah	1	19	0	0	0.185621321	841	6763.038299	74.58102176	97.14524234	11814.98202	576.7964478	10.06193447	0	689794	5931494
160	149.1258078	-36.74327577	Gunningrah	1	20	0	0	0.185621321	841	6759.689157	70.11694112	101.6048846	11817.56711	576.7964478	10.06193447	0	689792	5931498
161	149.1583844	-36.75308815	Gunningrah	2	1	0	0	0.172476232	775	9557.681987	276.7814406	13.72242366	8818.515672	586.449585	10.5379076	0	692676.2811	5930344.217
162	149.1584154	-36.75313215	Gunningrah	2	2	0	0	0.172476232	775	9563.292756	279.5667305	13.93811893	8815.491908	586.449585	10.5379076	0	692678.9387	5930339.273
163	149.1584494	-36.75318015	Gunningrah	2	3	0	0	0.165893272	775	9569.422161	282.6932558	16.52795686	8812.179856	586.449585	10.5379076	0	692681.8542	5930333.879
164	149.1584784	-36.75322316	Gunningrah	2	4	0	0	0.165893272	776	9574.846572	285.6390986	20.06811958	8809.345469	586.6781616	10.52841377	0	692684.3357	5930329.049
165	149.1585034	-36.75326215	Gunningrah	2	5	0	0	0.168492749	776	9579.705531	288.42582	23.79592593	8806.892964	586.6781616	10.52841377	0	692686.4702	5930324.672
166	149.1585314	-36.75330216	Gunningrah	2	6	0	0	0.168492749	776	9584.798546	291.2475557	28.16409583	8804.169348	586.6781616	10.52841377	0	692688.8699	5930320.177
167	149.1585554	-36.75334716	Gunningrah	2	7	0	0	0.171343282	776	9590.1822	294.7721422	32.79370804	8801.776603	586.6781616	10.52841377	0	692690.9001	5930315.136
168	149.1585784	-36.75338115	Gunningrah	2	8	0	0	0.171343282	776	9594.473437	295.9740037	36.76837974	8799.536669	586.6781616	10.52841377	0	692692.8684	5930311.318
169	149.1586034	-36.75342116	Gunningrah	2	9	0	0	0.174189642	776	9599.428436	297.5894171	41.3930106	8797.086767	586.6781616	10.52841377	0	692695.0004	5930306.829
170	149.1586404	-36.75346715	Gunningrah	2	10	0	0	0.174189642	776	9605.505653	299.0372016	47.31680761	8793.536407	586.751709	10.51922035	0	692698.1886	5930301.651
171	149.1586694	-36.75350915	Gunningrah	2	11	0	0	0.15683277	780	9610.834164	300.7446985	52.46184871	8790.723655	586.751709	10.51922035	0	692700.6727	5930296.933
172	149.1586994	-36.75355316	Gunningrah	2	12	0	0	0.15683277	780	9616.399794	302.6470267	57.86611435	8787.813447	586.751709	10.51922035	0	692703.241	5930291.99
173	149.1587264	-36.75358915	Gunningrah	2	13	0	0	0.163726404	780	9621.065464	304.1287632	62.45293692	8785.215401	586.751709	10.51922035	0	692705.5615	5930287.942
174	149.1587414	-36.75362215	Gunningrah	2	14	0	0	0.163726404	780	9624.89425	306.0949905	66.10437325	8783.705033	586.751709	10.51922035	0	692706.8181	5930284.25
175	149.1587724	-36.75367115	Gunningrah	2	15	0	0	0.163726404	781	9630.980685	308.5983676	72.06134452	8780.686666	586.9160156	10.51281929	0	692709.4631	5930278.751
176	149.1587934	-36.75371015	Gunningrah	2	16	0	0	0.161210626	781	9635.655633	310.8614291	76.61619171	8778.614231	586.9160156	10.51281929	0	692711.2404	5930274.382
177	149.1588214	-36.75374415	Gunningrah	2	17	0	0	0.161210626	781	9640.177924	312.3610958	81.12977514	8775.944481	587.0068359	10.49711227	0	692713.6552	5930270.553
178	149.1588504	-36.75378016	Gunningrah	2	18	0	0	0.156230628	785	9644.936471	314.046292	85.87518826	8773.177143	587.0068359	10.49711227	0	692716.1542	5930266.5
179	149.1588764	-36.75381715	Gunningrah	2	19	0	0	0.156230628	785	9649.651247	316.0384253	90.54816253	8770.674228	587.0068359	10.49711227	0	692718.3829	5930262.343
180	149.1589114	-36.75386515	Gunningrah	2	20	0	0	0.158452898	785	9655.826689	318.6450946	96.68483688	8767.316553	587.0068359	10.49711227	0	692721.3876	5930256.947
181	149.0361934	-36.54038814	Haylock	1	1	0	0	0.169349641	907	8716.014572	271.1607288	4.306100978	20560.97729	534.6419067	9.894282341	0	682267.8437	5954181.688
182	149.0361794	-36.54043614	Haylock	1	2	0	0	0.170077309	911	8711.576397	270.3528289	6.785983831	20564.58473	535.7427979	9.875983238	0	682266.4776	5954176.389
183	149.0361704	-36.54048314	Haylock	1	3	0	0	0.170077309	911	8707.550746	270.0859258	11.20732493	20567.74536	535.7427979	9.875983238	0	682265.5615	5954171.192
184	149.0361544	-36.54052315	Haylock	1	4	0	0	0.171573132	911	8703.560667	269.1992939	15.74924393	20571.09564	535.7427979	9.875983238	0	682264.0351	5954166.784
185	149.0361404	-36.54056614	Haylock	1	5	0	0	0.171573132	911	8699.489207	268.6167618	20.56687353	20574.44444	535.7427979	9.875983238	0	682262.6808	5954162.04
186	149.0361364	-36.54060514	Haylock	1	6	0	0	0.180056706	911	8696.386302	268.9341255	24.67327306	20576.79486	535.7427979	9.875983238	0	682262.2311	5954157.721
187	149.0361124	-36.54064115	Haylock	1	7	0	0	0.180056706	911	8692.147145	267.4997872	29.18686115	20580.57012	535.7427979	9.875983238	0	682259.998	5954153.772
188	149.0360884	-36.54066915	Haylock	1	8	0	0	0.162595958	911	8688.489134	265.9633754	32.89519742	20583.92801	535.7427979	9.875983238	0	682257.7836	5954150.711
189	149.0360874	-36.54072714	Haylock	1	9	0	0	0.163593933	915	8684.213567	267.1834684	38.88195491	20587.03454	536.5166626	9.863667488	0	682257.5579	5954144.279
190	149.0360774	-36.54078414	Haylock	1	10	0	0	0.166277438	915	8679.402334	267.7433656	45.14094813	20590.80184	536.5166626	9.863667488	0	682256.5288	5954137.974
191	149.0360674	-36.54083514	Haylock	1	11	0	0	0.166277438	915	8675.02746	268.2814153	50.79759563	20594.25711	536.5166626	9.863667488	0	682255.5138	5954132.334
192	149.0360404	-36.54087015	Haylock	1	12	0	0	0.17422995	915	8670.660288	266.9861745	55.24363482	20598.21935	536.5166626	9.863667488	0	682253.0144	5954128.502
193	149.0360184	-36.54090714	Haylock	1	13	0	0	0.17422995	915	8666.487953	266.2562223	59.76777586	20601.89128	536.5166626	9.863667488	0	682250.958	5954124.439
194	149.0359974	-36.54094814	Haylock	1	14	0	0	0.165902838	915	8662.093991	265.8240993	64.68415243	20605.69398	536.5166626	9.863667488	0	682248.9817	5954119.93
195	149.0359794	-36.54098614	Haylock	1	15	0	0	0.171534538	918	8658.121256	265.6284805	69.19756252	20609.10338	537.0247192	9.855933189	0	682247.281	5954115.748
196	149.0359484	-36.54101514	Haylock	1	16	0	0	0.171534538	920	8653.918509	264.0752775	73.17776274	20613.06839	536.3079834	9.867300987	0	682244.4376	5954112.59
197	149.0359274	-36.54106414	Haylock	1	17	0	0	0.168782324	920	8648.946698	264.208326	78.92904119	20617.29119	536.3079834	9.867300987	0	682242.4425	5954107.193
198	149.0359064	-36.54109614	Haylock	1	18	0	0	0.168782324	920	8645.20613	263.7570896	82.9169325	20620.62414	536.3079834	9.867300987	0	682240.4874	5954103.683
199	149.0358794	-36.54114014	Haylock	1	19	0	0	0.167546809	920	8640.189767	263.3903847	88.34440624	20625.05996	536.3079834	9.867300987	0	682237.9669	5954098.852
200	149.0358514	-36.54118214	Haylock	1	20	0	0	0.157969981	920	8635.251384	262.9627667	91.84950279	20629.46985	536.3079834	9.867300987	0	682235.3616	5954094.246
201	149.0414754	-36.53736114	Haylock	2	1	0	0	0.130462125	878	9293.557251	104.700185	518.1250356	19985.78863	523.1166992	10.16338062	0	682747.8437	5954507.497
202	149.0415014	-36.53741715	Haylock	2	2	0	0	0.14303638	878	9291.280475	108.1253342	516.2996059	19986.63045	523.1166992	10.16338062	0	682750.0396	5954501.234
203	149.0415184	-36.53746414	Haylock	2	3	0	0	0.129809201	878	9289.04557	110.8061069	514.4780849	19987.71984	523.1166992	10.16338062	0	682751.4509	5954495.988
204	149.0415314	-36.53750815	Haylock	2	4	0	0	0.129809201	880	9286.756453	113.2447091	512.60471	19988.97233	523.1166992	10.16338062	0	682752.5112	5954491.081
205	149.0415454	-36.53754914	Haylock	2	5	0	0	0.132111251	880	9284.75445	115.8265834	511.0369489	19989.99069	523.2666626	10.15878963	0	682753.6681	5954486.506
206	149.0415574	-36.53759814	Haylock	2	6	0	0	0.132111251	880	9282.041755	118.6887407	508.8626797	19991.58389	523.2666626	10.15878963	0	682754.627	5954481.047
207	149.0415754	-36.53763914	Haylock	2	7	0	0	0.127739519	884	9280.316297	121.883395	507.677221	19992.28819	523.7606812	10.14371872	0	682756.142	5954476.464
208	149.0415864	-36.53768614	Haylock	2	8	0	0	0.127739519	884	9277.68438	124.8900997	505.6471763	19993.85725	523.7606812	10.14371872	0	682757.0162	5954471.229
209	149.0416004	-36.53773414	Haylock	2	9	0	0	0.121297166	884	9275.187251	128.3362582	503.8323049	19995.24113	523.7606812	10.14371872	0	682758.1566	5954465.877
210	149.0416124	-36.53777014	Haylock	2	10	0	0	0.121297166	884	9273.418271	131.1298865	502.6198668	19996.16142	523.7606812	10.14371872	0	682759.1461	5954461.86
211	149.0416204	-36.53780714	Haylock	2	11	0	0	0.130462527	884	9271.306205	133.7355109	501.0753504	19997.45075	523.7606812	10.14371872	0	682759.7752	5954457.74
212	149.0416264	-36.53784414	Haylock	2	12	0	0	0.130462527	884	9269.058509	136.2654685	499.4069497	19998.89941	523.7606812	10.14371872	0	682760.2253	5954453.623
213	149.0416414	-36.53788514	Haylock	2	13	0	0	0.130462527	884	9267.140362	139.7908313	498.236779	19999.84454	523.7606812	10.14371872	0	682761.4717	5954449.046
214	149.0416554	-36.53793514	Haylock	2	14	0	0	0.131638229	887	9264.510197	143.8652873	496.5335498	20001.3384	524.0946045	10.13434315	0	682762.6073	5954443.472
215	149.0416674	-36.53798214	Haylock	2	15	0	0	0.134107023	887	9261.961331	147.7075521	494.8963972	20002.83549	524.0946045	10.13434315	0	682763.571	5954438.235
216	149.0416724	-36.53802314	Haylock	2	16	0	0	0.134107023	887	9259.365815	150.7392091	493.0814621	20004.57491	524.0946045	10.13434315	0	682763.9221	5954433.677
217	149.0416904	-36.53807314	Haylock	2	17	0	0	0.13333334	887	9257.016511	155.3795203	491.8561374	20005.75669	524.0946045	10.13434315	0	682765.4159	5954428.095
218	149.0417074	-36.53811915	Haylock	2	18	0	0	0.13333334	887	9254.888036	159.7445708	490.8212174	20006.81052	524.0946045	10.13434315	0	682766.8295	5954422.959
219	149.0417164	-36.53816014	Haylock	2	19	0	0	0.134928226	887	9252.572472	163.0327658	489.4552734	20008.2367	524.0946045	10.13434315	0	682767.5387	5954418.394
220	149.0417284	-36.53819414	Haylock	2	20	0	0	0.134928226	887	9250.963864	164.8451325	488.7158992	20009.0619	524.526001	10.12228775	0	682768.533	5954414.599
221	149.0322054	-36.53753115	Haylock	3	1	0	0	0.172997817	893	8665.617669	149.9898917	9.430429302	20732.12078	526.4034424	10.05235863	0	681917.5131	5954506.208
222	149.0321514	-36.53755914	Haylock	3	2	0	0	0.172997817	893	8659.975078	146.2193386	13.74965212	20737.83763	526.4034424	10.05235863	0	681912.6129	5954503.204
223	149.0321124	-36.53757714	Haylock	3	3	0	0	0.167679831	893	8656.07036	143.5212331	17.36062277	20741.85531	526.4034424	10.05235863	0	681909.0791	5954501.281
224	149.0320714	-36.53760014	Haylock	3	4	0	0	0.167679831	888	8651.652919	140.1974979	21.40861999	20746.28289	526.2747803	10.05532169	0	681905.3546	5954498.807
225	149.0320274	-36.53762514	Haylock	3	5	0	0	0.165199384	888	8646.887361	136.6680555	25.91840717	20751.05078	526.2747803	10.05532169	0	681901.3567	5954496.116
226	149.0319824	-36.53765114	Haylock	3	6	3.686635945	1	0.167624027	890	8641.981217	133.0959143	30.6438854	20755.94814	526.7022095	10.04543209	0	681897.267	5954493.317
227	149.0319364	-36.53768614	Haylock	3	7	0	0	0.167624027	890	8636.319938	128.6132396	35.89667268	20761.37584	526.7022095	10.04543209	0	681893.0667	5954489.521
228	149.0318884	-36.53770514	Haylock	3	8	0	0	0.154462859	890	8631.756388	125.970337	40.67851912	20766.163	526.7022095	10.04543209	0	681888.7248	5954487.504
229	149.0318364	-36.53773514	Haylock	3	9	0	0	0.154462859	890	8626.090305	122.2112056	46.29198088	20771.8203	526.7022095	10.04543209	0	681883.999	5954484.274
230	149.0317944	-36.53775914	Haylock	3	10	0	0	0.154462859	889	8621.531139	119.3139057	50.8330178	20776.37841	526.3187256	10.05490303	0	681880.1826	5954481.69
231	149.0317374	-36.53779614	Haylock	3	11	0	0	0.151417002	889	8615.004797	115.0695739	57.23715668	20782.78558	526.3187256	10.05490303	0	681874.9928	5954477.693
232	149.0316964	-36.53781414	Haylock	3	12	0	0	0.151417002	889	8610.971629	113.1098783	61.41573907	20786.96303	526.3187256	10.05490303	0	681871.28	5954475.774
233	149.0316544	-36.53782714	Haylock	3	13	0	0	0.160991549	889	8607.257156	111.8313213	65.41986331	20790.97055	526.3187256	10.05490303	0	681867.4893	5954474.411
234	149.0316104	-36.53785714	Haylock	3	14	0	0	0.160991549	889	8602.109055	108.824581	70.45288483	20795.98844	526.3187256	10.05490303	0	681863.4798	5954471.166
235	149.0315674	-36.53788214	Haylock	3	15	0	0	0.151178911	889	8597.408809	105.6617632	75.1583955	20800.67663	526.3187256	10.05490303	0	681859.5715	5954468.473
236	149.0315244	-36.53790414	Haylock	3	16	0	0	0.158007503	889	8592.939665	102.8040752	79.70765968	20805.21421	526.2796021	10.05663681	0	681855.6702	5954466.114
237	149.0314734	-36.53792514	Haylock	3	17	0	0	0.158007503	894	8588.029472	100.142375	84.83289665	20810.3415	526.2796021	10.05663681	0	681851.0551	5954463.88
238	149.0314264	-36.53794915	Haylock	3	18	0	0	0.161290318	894	8583.148032	97.34804926	89.80372861	20815.29908	526.2796021	10.05663681	0	681846.7911	5954461.306
239	149.0313794	-36.53797414	Haylock	3	19	0	0	0.161290318	894	8578.190509	94.62336955	94.82907396	20820.30637	526.2796021	10.05663681	0	681842.5247	5954458.622
240	149.0313344	-36.53800914	Haylock	3	20	0	0	0.15631929	894	8572.593832	90.97293167	100.2485952	20825.65482	526.2796021	10.05663681	0	681838.4139	5954454.824
241	149.3439734	-36.22911016	Jones	1	1	0	0	0.184367031	752	126.3594132	61.75593187	18.69471969	16316.81067	609.7061157	11.30413628	0	710661.3484	5988090.415
242	149.3440134	-36.22913617	Jones	1	2	0	0	0.17866993	752	129.9706969	61.49529864	23.29722901	16318.87452	609.7061157	11.30413628	0	710664.8742	5988087.443
243	149.3440424	-36.22916816	Jones	1	3	0	0	0.17866993	753	132.6820186	62.28188136	27.51998559	16319.76323	609.8633423	11.30147457	0	710667.3951	5988083.83
244	149.3440874	-36.22920216	Jones	1	4	0	0	0.169615626	753	136.9325632	62.41016444	33.03769382	16321.86803	609.8633423	11.30147457	0	710671.3488	5988079.96
245	149.3441154	-36.22923017	Jones	1	5	0	0	0.179598153	753	139.6889495	62.89787995	36.96256381	16322.86192	609.8633423	11.30147457	0	710673.7905	5988076.792
246	149.3441614	-36.22926817	Jones	1	6	0	0	0.179598153	753	144.2376029	63.52045461	42.84914816	16324.8666	609.8633423	11.30147457	0	710677.8234	5988072.476
247	149.3441984	-36.22929817	Jones	1	7	0	0	0.166764885	753	147.957434	64.35833221	47.54596782	16326.50648	609.9447632	11.30199337	0	710681.0688	5988069.067
248	149.3442334	-36.22933417	Jones	1	8	0	0	0.163785532	755	151.6586935	65.93963598	52.55876311	16327.7074	609.9447632	11.30199337	0	710684.1183	5988064.997
249	149.3442684	-36.22936216	Jones	1	9	0	0	0.163785532	755	155.2800422	66.71833821	56.97767471	16329.27865	609.9447632	11.30199337	0	710687.1892	5988061.815
250	149.3443074	-36.22939916	Jones	1	10	0	0	0.168176666	756	159.4881304	68.26485564	62.34247874	16330.76321	609.9447632	11.30199337	0	710690.5955	5988057.625
251	149.3443374	-36.22943717	Jones	1	11	0	0	0.168176666	756	163.0006109	70.65769692	67.20931827	16331.467	610.0739746	11.29815483	0	710693.1902	5988053.343
252	149.3443884	-36.22947516	Jones	1	12	0	0	0.168176666	756	168.4230078	71.231643	73.43507937	16333.89097	610.0739746	11.29815483	0	710697.6725	5988049.017
253	149.3444244	-36.22950717	Jones	1	13	0	0	0.170759246	756	172.4270364	72.19867187	78.23174186	16335.36487	610.0739746	11.29815483	0	710700.8226	5988045.388
254	149.3444684	-36.22954417	Jones	1	14	0	0	0.170759246	756	177.3120398	73.58587074	83.93096841	16337.26512	610.0739746	11.29815483	0	710704.6784	5988041.187
255	149.3444934	-36.22957517	Jones	1	15	0	0	0.163223743	756	180.3879489	75.54152677	87.95012044	16337.88735	610.1812134	11.29971981	0	710706.8423	5988037.693
256	149.3445344	-36.22961517	Jones	1	16	0	0	0.176748306	757	184.578056	77.6551228	93.69744423	16339.40763	610.1812134	11.29971981	0	710710.4204	5988033.166
257	149.3445694	-36.22964216	Jones	1	17	0	0	0.176748306	757	187.9578083	77.51836967	98.03955965	16341.03479	610.1812134	11.29971981	0	710713.494	5988030.095
258	149.3446084	-36.22967816	Jones	1	18	0	0	0.179442003	756	188.639753	78.1554485	103.3459682	16342.57774	610.3060913	11.2951622	0	710716.903	5988026.016
259	149.3446284	-36.22971317	Jones	1	19	0	0	0.179442003	756	188.0725749	78.27487984	107.3866562	16342.61205	610.3060913	11.2951622	0	710718.6068	5988022.089
260	149.3446504	-36.22975017	Jones	1	20	0	0	0.174716756	756	187.6439058	77.30026838	111.729963	16342.71984	610.3060913	11.2951622	0	710720.485	5988017.936
261	149.0692164	-36.19759714	Liz	1	1	72.46376812	1	0.220540226	865	2051.962048	155.1466739	4.634080762	4776.068155	529.3870239	10.71485519	2.657999992	686039.0345	5992148.904
262	149.0692804	-36.19761914	Liz	1	2	59.3220339	1	0.21223022	865	2052.222916	153.8088329	10.41515812	4773.173845	529.3870239	10.71485519	2.657999992	686044.7373	5992146.34
263	149.0693274	-36.19764514	Liz	1	3	55.35055351	1	0.21223022	864	2053.449612	153.903033	15.18616925	4769.964529	529.3169556	10.71214104	2.657999992	686048.902	5992143.366
264	149.0693574	-36.19766414	Liz	1	4	62.28373702	1	0.210369483	864	2054.490052	154.2814084	18.42267265	4767.650833	529.3169556	10.71214104	2.657999992	686051.5546	5992141.2
265	149.0693894	-36.19768314	Liz	1	5	54.74452555	1	0.210369483	864	2055.472803	154.644666	21.88176982	4765.325366	529.3169556	10.71214104	2.657999992	686054.3871	5992139.031
266	149.0694894	-36.19773814	Liz	1	6	14.70588235	1	0.22494173	864	2058.125444	155.8638296	32.61940613	4758.551039	529.3169556	10.71214104	2.657999992	686063.2488	5992132.737
267	149.0695494	-36.19777214	Liz	1	7	64.22018349	1	0.22494173	864	2059.847045	157.0540153	39.1491133	4754.383421	529.3169556	10.71214104	2.657999992	686068.5635	5992128.85
268	149.0695914	-36.19779714	Liz	1	8	59.07172996	1	0.216265067	864	2061.18923	158.1687628	43.79424609	4751.336577	529.270813	10.71252537	2.657999992	686072.281	5992125.996
269	149.0696344	-36.19782314	Liz	1	9	29.41176471	1	0.216265067	864	2062.615999	159.4870947	48.58058924	4748.175022	529.270813	10.71252537	2.657999992	686076.086	5992123.029
270	149.0696834	-36.19785014	Liz	1	10	58.82352941	1	0.213284582	864	2063.9788	160.874948	53.89528728	4744.867032	529.270813	10.71252537	2.657999992	686080.4281	5992119.94
271	149.0697364	-36.19788014	Liz	1	11	63.33333333	1	0.203765556	864	2065.551197	162.64477	59.69210276	4741.204511	529.270813	10.71252537	2.657999992	686085.1229	5992116.51
272	149.0697864	-36.19790915	Liz	1	12	78.74015748	1	0.21361503	864	2067.122418	164.5611703	65.20393712	4737.675279	529.2443848	10.70962524	2.657999992	686089.5502	5992113.196
273	149.0698224	-36.19793514	Liz	1	13	65.69343066	1	0.21361503	863	2068.798578	166.5936311	69.47128099	4734.570953	529.2443848	10.70962524	2.657999992	686092.7257	5992110.243
274	149.0698634	-36.19796014	Liz	1	14	50.90909091	1	0.209532112	863	2070.232902	168.5133943	74.06802357	4731.54785	529.2443848	10.70962524	2.657999992	686096.3532	5992107.391
275	149.0699054	-36.19798714	Liz	1	15	65	1	0.224753872	863	2071.858182	170.7390488	78.86191071	4728.29274	529.2039185	10.70956612	2.657999992	686100.0659	5992104.315
276	149.0698984	-36.19797515	Liz	1	16	77.51937984	1	0.209532112	863	2070.798902	169.5429875	77.61989519	4729.665487	529.2039185	10.70956612	2.657999992	686099.4649	5992105.659
277	149.0699324	-36.19800214	Liz	1	17	76	1	0.224753872	863	2072.660401	171.9678808	81.80432648	4726.458215	529.2039185	10.70956612	2.657999992	686102.4582	5992102.599
278	149.0699744	-36.19803214	Liz	1	18	58.82352941	1	0.224753872	863	2074.617755	174.6939304	86.76491341	4722.868779	529.2039185	10.70956612	2.657999992	686106.1638	5992099.19
279	149.0700214	-36.19805714	Liz	1	19	75.18796992	1	0.22773394	863	2075.917553	176.9189434	91.60120838	4719.80386	529.2039185	10.70956612	2.657999992	686110.3308	5992096.326
280	149.0700724	-36.19808514	Liz	1	20	38.46153846	1	0.22773394	863	2077.432443	179.559238	96.90384959	4716.385929	529.2039185	10.70956612	2.657999992	686114.8504	5992093.122
281	149.0694225	-36.02811614	McDonald	1	1	9.950248756	1	0.298115224	867	5843.875618	21.60522259	6.819140915	7169.222431	573.5541992	10.65983391	0	686457.9771	6010950.559
282	149.0694135	-36.02815014	McDonald	1	2	11.53846154	1	0.277095556	867	5844.486445	22.35203954	8.095347647	7171.097028	573.5541992	10.65983391	0	686457.0859	6010946.804
283	149.0693945	-36.02819614	McDonald	1	3	48.7804878	1	0.277095556	867	5845.931061	24.91145015	11.54821657	7174.22362	573.0975342	10.68955135	0	686455.2653	6010941.738
284	149.0693795	-36.02822714	McDonald	1	4	63.63636364	1	0.278299272	867	5847.104772	27.29125491	14.51554926	7176.521762	573.0975342	10.68955135	0	686453.8405	6010938.327
285	149.0693525	-36.02826714	McDonald	1	5	78.74015748	1	0.278299272	867	5849.310675	31.35733723	18.70909638	7180.147258	573.0975342	10.68955135	0	686451.3131	6010933.942
286	149.0693305	-36.02830414	McDonald	1	6	70.67137809	1	0.266806722	867	5851.08634	35.12084002	22.88138626	7183.244114	573.0975342	10.68955135	0	686449.2434	6010929.879
287	149.0692975	-36.02834814	McDonald	1	7	76.33587786	1	0.270024776	871	5853.817531	40.31245098	28.09737712	7187.498643	573.3133545	10.67683887	0	686446.1659	6010925.061
288	149.0692685	-36.02838714	McDonald	1	8	37.62376238	1	0.270024776	871	5856.219396	45.00288127	32.8552078	7191.249777	573.3133545	10.67683887	0	686443.4607	6010920.79
289	149.0692415	-36.02842814	McDonald	1	9	72.46376812	1	0.265272886	871	5858.434213	49.77175501	37.85804047	7194.894315	573.3133545	10.67683887	0	686440.9309	6010916.293
290	149.0692215	-36.02846914	McDonald	1	10	20.66115702	1	0.250862747	871	5860.022416	54.14820165	42.72225008	7197.93436	572.3068848	10.73096657	0	686439.032	6010911.783
291	149.0691915	-36.02851314	McDonald	1	11	78.125	1	0.231253281	875	5862.499483	59.48042801	48.17186241	7201.926568	572.3068848	10.73096657	0	686436.2249	6010906.959
292	149.0691645	-36.02854814	McDonald	1	12	41.28440367	1	0.231253281	875	5864.755393	63.94971494	52.61542365	7205.374392	572.3068848	10.73096657	0	686433.7093	6010903.128
293	149.0691385	-36.02857714	McDonald	1	13	47.61904762	1	0.231253281	875	5866.953341	67.89053125	56.4235196	7208.545173	572.3068848	10.73096657	0	686431.298	6010899.961
294	149.0691095	-36.02860514	McDonald	1	14	28.68852459	1	0.222721264	875	5869.428118	71.94226017	60.24758169	7211.943843	572.3068848	10.73096657	0	686428.6187	6010896.91
295	149.0690875	-36.02865414	McDonald	1	15	41	1	0.222721264	875	5871.174318	77.27819759	66.03417279	7215.409871	572.3068848	10.73096657	0	686426.5207	6010891.516
296	149.0690575	-36.02870214	McDonald	1	16	31.25	1	0.230320707	875	5873.650857	83.06034728	71.97757856	7219.5336	572.3068848	10.73096657	0	686423.7041	6010886.249
297	149.0690155	-36.02876414	McDonald	1	17	51.88679245	1	0.230320707	875	5877.149703	90.7537583	79.77210526	7225.144521	572.0222168	10.74279308	0	686419.7732	6010879.451
298	149.0690055	-36.02877914	McDonald	1	18	55	1	0.240692183	875	5877.982945	92.60982189	81.65403321	7226.488728	572.0222168	10.74279308	0	686418.8367	6010877.806
299	149.0689795	-36.02882014	McDonald	1	19	51	1	0.240692183	875	5880.142876	97.61468495	86.72371065	7230.049142	572.0222168	10.74279308	0	686416.3971	6010873.307
300	149.0689515	-36.02886314	McDonald	1	20	29.55665025	1	0.240692183	875	5882.478024	102.9157359	91.51833105	7233.848025	572.0222168	10.74279308	0	686413.7726	6010868.591
301	149.0630965	-36.02205814	McDonald	2	1	21.55172414	1	0.310397565	850	6468.839681	61.97966423	11.44315596	7522.208483	573.0734863	10.77487373	0	685902.1559	6011634.715
302	149.0631505	-36.02201614	McDonald	2	2	0	0	0.319344938	850	6463.015936	62.36815573	13.63292599	7516.221148	573.0734863	10.77487373	0	685907.1212	6011639.271
303	149.0631965	-36.02198514	McDonald	2	3	0	0	0.31808731	846	6458.18007	63.56831654	14.00691691	7511.271397	573.0734863	10.77487373	0	685911.3396	6011642.623
304	149.0632495	-36.02195014	McDonald	2	4	0	0	0.31808731	846	6452.628324	65.51598625	16.75589041	7505.592071	573.5543823	10.75295353	0	685916.1982	6011646.404
305	149.0632885	-36.02192314	McDonald	2	5	0	0	0.297465086	846	6448.511388	66.80262904	19.77498572	7501.374228	573.5543823	10.75295353	0	685919.7764	6011649.325
306	149.0633335	-36.02189414	McDonald	2	6	0	0	0.297465086	846	6443.817629	66.93873492	23.88099342	7496.575546	573.5543823	10.75295353	0	685923.9	6011652.456
307	149.0633685	-36.02186614	McDonald	2	7	4.04040404	1	0.297465086	846	6440.026885	66.89821393	27.4340704	7492.673267	573.5543823	10.75295353	0	685927.1201	6011655.496
308	149.0633965	-36.02183914	McDonald	2	8	0	0	0.287707299	846	6436.87665	66.74275061	25.86301637	7489.408498	573.5543823	10.75295353	0	685929.7069	6011658.438
309	149.0634425	-36.02181114	McDonald	2	9	0	0	0.288982391	846	6432.123213	68.04843449	22.44749164	7484.556104	573.5543823	10.75295353	0	685933.9183	6011661.456
310	149.0634835	-36.02177614	McDonald	2	10	0	0	0.288982391	842.9829712	6427.629196	68.91992385	18.95837318	7479.918548	572.5680542	10.79422665	0	685937.6955	6011665.261
311	149.0635325	-36.02173014	McDonald	2	11	0	0	0.294742435	842.9829712	6422.153492	70.27658456	15.79650957	7474.24793	572.5680542	10.79422665	0	685942.2196	6011670.27
312	149.0635665	-36.02171014	McDonald	2	12	0	0	0.294742435	842.9829712	6418.659855	72.10308055	15.96212701	7470.684327	572.5680542	10.79422665	0	685945.3307	6011672.424
313	149.0636095	-36.02168614	McDonald	2	13	0	0	0.294742435	842.9829712	6414.275051	73.73234824	17.46151763	7466.218168	572.5680542	10.79422665	0	685949.2623	6011675.004
314	149.0636575	-36.02165214	McDonald	2	14	0	0	0.30686301	842.9829712	6409.196811	74.85954094	20.1183627	7460.997521	572.5680542	10.79422665	0	685953.6681	6011678.685
315	149.0637085	-36.02160914	McDonald	2	15	0	0	0.30686301	842.9829712	6403.62807	76.12335056	24.13348332	7455.235623	572.5680542	10.79422665	0	685958.3653	6011683.357
316	149.0637415	-36.02158314	McDonald	2	16	0	0	0.278918624	842.9829712	6400.071753	77.32625929	27.25773736	7451.555526	572.5680542	10.79422665	0	685961.4005	6011686.179
317	149.0637695	-36.02156114	McDonald	2	17	0	0	0.278918624	840.9871216	6397.056586	78.50727283	30.10102447	7448.428334	572.4941406	10.7957449	0	685963.9756	6011688.566
318	149.0638145	-36.02153014	McDonald	2	18	0.440528634	1	0.289763778	840.9871216	6392.322116	80.28756843	34.80166976	7443.544319	572.4941406	10.7957449	0	685968.1039	6011691.919
319	149.0638565	-36.02150314	McDonald	2	19	1.694915254	1	0.271767825	839.8355713	6387.952914	82.15275467	39.26659925	7439.048955	572.1538696	10.81046104	0	685971.9525	6011694.834
320	149.0638885	-36.02147814	McDonald	2	20	0	0	0.271767825	839.8355713	6384.512647	83.52611441	36.12140681	7435.480989	572.1538696	10.81046104	0	685974.8952	6011697.546
321	149.0729165	-36.01285814	McDonald	3	1	38.46153846	1	0.28331241	819.2478027	5295.912354	96.62792409	4.354640051	6381.320787	566.5442505	11.00809097	0	686808.8645	6012636.547
322	149.0729365	-36.01288314	McDonald	3	2	1.98019802	1	0.296063006	816.6400146	5295.235659	99.62287965	7.109337494	6380.376583	566.5075684	11.00748634	0	686810.6082	6012633.735
323	149.0729935	-36.01290614	McDonald	3	3	33.67346939	1	0.296063006	816.6400146	5291.372422	105.3322193	11.36741431	6376.17275	566.6185303	11.0016489	0	686815.6913	6012631.074
324	149.0730405	-36.01292615	McDonald	3	4	21	1	0.303628594	817.387146	5288.231162	110.102577	15.6944816	6372.740779	566.6185303	11.0016489	0	686819.8803	6012628.765
325	149.0730885	-36.01294714	McDonald	3	5	10	1	0.311956525	817.387146	5285.048599	115.0083717	20.3692354	6369.255586	566.6185303	11.0016489	0	686824.157	6012626.344
326	149.0731235	-36.01296314	McDonald	3	6	1	1	0.311956525	817.387146	5282.757627	118.6260389	23.88977577	6366.737364	566.6185303	11.0016489	0	686827.2738	6012624.502
327	149.0731615	-36.01298114	McDonald	3	7	33.66336634	1	0.313038796	817.387146	5280.297556	122.5906029	27.78636913	6364.024496	566.6185303	11.0016489	0	686830.6563	6012622.432
328	149.0732215	-36.01299914	McDonald	3	8	5.825242718	1	0.313038796	819.2992554	5275.99352	128.251443	33.26627139	6359.412548	566.7337646	10.99601269	0	686836.0217	6012620.32
329	149.0732825	-36.01302414	McDonald	3	9	0	0	0.303267628	819.2992554	5271.893545	134.3949603	39.34651985	6354.939122	566.7337646	10.99601269	0	686841.4606	6012617.429
330	149.0733345	-36.01304814	McDonald	3	10	5.384615385	1	0.303267628	819.2992554	5268.510939	139.7851064	44.71497886	6351.213386	566.7337646	10.99601269	0	686846.0908	6012614.667
331	149.0733835	-36.01306914	McDonald	3	11	0	0	0.301164716	819.2992554	5265.260818	144.7731535	49.67836995	6347.653398	566.7337646	10.99601269	0	686850.4576	6012612.243
332	149.0734175	-36.01308814	McDonald	3	12	0	0	0.301164716	819.2992554	5263.188309	148.4849145	53.39823523	6345.325946	566.7337646	10.99601269	0	686853.4772	6012610.07
333	149.0734765	-36.01310414	McDonald	3	13	4.081632653	1	0.291469842	824.2438965	5258.900225	153.9685206	58.8216803	6340.745948	566.7337646	10.99601269	0	686858.7572	6012608.182
334	149.0735315	-36.01312014	McDonald	3	14	22.22222222	1	0.278256178	824.2438965	5254.949581	159.1479225	63.96841997	6336.512753	566.977417	10.9861908	0	686863.6766	6012606.302
335	149.0735745	-36.01313914	McDonald	3	15	8	1	0.278256178	824.2438965	5252.129826	163.5595391	68.37614272	6333.413307	566.977417	10.9861908	0	686867.5073	6012604.111
336	149.0736155	-36.01315914	McDonald	3	16	30.97345133	1	0.261339098	824.2438965	5249.520369	167.8697719	72.68707121	6330.51975	566.977417	10.9861908	0	686871.1555	6012601.814
337	149.0736735	-36.01318014	McDonald	3	17	76.92307692	1	0.261339098	824.2438965	5245.532036	173.564687	78.36963903	6326.193993	566.977417	10.9861908	0	686876.3335	6012599.373
338	149.0737265	-36.01320314	McDonald	3	18	45.45454545	1	0.2743662	828.1972046	5242.047819	178.9791624	83.78109003	6322.36626	567.2767944	10.97438049	0	686881.0561	6012596.72
339	149.0737725	-36.01322015	McDonald	3	19	64.35643564	1	0.2743662	834.1281738	5238.90406	183.5168144	88.31305482	6318.950231	567.5327148	10.9643364	0	686885.162	6012594.745
340	149.0738115	-36.01323714	McDonald	3	20	66.03773585	1	0.2743662	834.1281738	5236.347187	187.5051577	92.30014705	6316.13876	567.5327148	10.9643364	0	686888.6369	6012592.785
341	149.2016444	-36.28596615	Mooney	1	1	0	0	0.105302468	861	8893.752597	107.0119503	17.39359267	2083.304804	513.539917	10.59294605	0.75	697724.3016	5982082.668
342	149.2016034	-36.28601816	Mooney	1	2	0	0	0.117854238	862	8896.080457	109.2550896	14.94536708	2078.048924	513.539917	10.59294605	0.75	697720.4877	5982076.982
343	149.2015644	-36.28606215	Mooney	1	3	0	0	0.131038651	862	8898.431847	111.2304907	15.51807527	2073.240054	513.539917	10.59294605	0.75	697716.8736	5982072.181
344	149.2015144	-36.28609915	Mooney	1	4	0	0	0.125669286	863	8901.920104	112.3183958	19.1893478	2067.725614	513.5601807	10.58064651	0.75	697712.2891	5982068.178
345	149.2014744	-36.28613415	Mooney	1	5	0	0	0.130573243	863	8904.582472	113.9446307	22.949025	2063.1384	513.5601807	10.58064651	0.75	697708.608	5982064.377
346	149.2014304	-36.28616215	Mooney	1	6	0	0	0.130573243	863	8907.766325	114.825937	27.38892756	2058.441202	513.5601807	10.58064651	0.75	697704.5852	5982061.36
347	149.2013884	-36.28619515	Mooney	1	7	0	0	0.136955827	863	8910.656588	116.2948162	31.9949922	2053.753458	513.5601807	10.58064651	0.75	697700.7294	5982057.785
348	149.2013434	-36.28622816	Mooney	1	8	0	0	0.127143323	863	8913.811837	117.8706168	37.02776335	2048.810658	513.5601807	10.58064651	0.75	697696.6042	5982054.215
349	149.2012924	-36.28625916	Mooney	1	9	9.803921569	1	0.127143323	863	8917.543707	119.2694872	42.57087607	2043.391225	513.9251709	10.55008125	0.75	697691.9451	5982050.88
350	149.2012434	-36.28628915	Mooney	1	10	0	0	0.125605419	864	8921.126177	120.8768049	47.94790492	2038.134776	514.1479492	10.531847	0.75	697687.4681	5982047.652
351	149.2012034	-36.28631916	Mooney	1	11	0	0	0.125605419	864	8923.920665	122.9436362	52.62918478	2033.642825	514.1479492	10.531847	0.75	697683.7996	5982044.405
352	149.2011604	-36.28635015	Mooney	1	12	0	0	0.125605419	864	8926.956675	124.266923	57.63657315	2028.861978	514.1479492	10.531847	0.75	697679.8591	5982041.054
353	149.2011194	-36.28637816	Mooney	1	13	0	0	0.133020341	864	8929.890086	124.2936315	62.35302735	2024.361824	514.1479492	10.531847	0.75	697676.1058	5982038.031
354	149.2010694	-36.28640015	Mooney	1	14	0	0	0.133020341	864	8933.75734	122.5373111	67.46507715	2019.317754	514.1479492	10.531847	0.75	697671.5592	5982035.693
355	149.2010284	-36.28642815	Mooney	1	15	2.803738318	1	0.137709931	864	8936.693818	122.0152768	72.19531366	2014.819784	514.1479492	10.531847	0.75	697667.8059	5982032.67
356	149.2009814	-36.28644916	Mooney	1	16	0	0	0.137709931	864	8940.323778	120.7462222	77.01782681	2010.067514	514.1479492	10.531847	0.75	697663.5313	5982030.436
357	149.2009304	-36.28647715	Mooney	1	17	0	0	0.128221244	866	8944.141293	120.0134874	82.53636851	2004.72265	514.2956543	10.51959133	0.75	697658.8798	5982027.434
358	149.2008864	-36.28649915	Mooney	1	18	0	0	0.128221244	866	8947.486865	119.3959853	87.17983516	2000.190067	514.2956543	10.51959133	0.75	697654.8722	5982025.083
359	149.2008434	-36.28652316	Mooney	1	19	0	0	0.128221244	866	8950.698834	119.1892821	91.80986531	1995.670818	514.6751709	10.50064564	0.75	697650.9494	5982022.508
360	149.2007964	-36.28654416	Mooney	1	20	0	0	0.137352392	868	8954.333698	118.6907325	96.24776964	1990.920427	514.6751709	10.50064564	0.75	697646.6748	5982020.274
361	149.1934214	-36.28911615	Mooney	2	1	0	0	0.114754096	891	9550.882322	116.4934837	3.744415605	1272.702336	511.0385132	10.5152874	0	696977.7811	5981749.966
362	149.1933634	-36.28913215	Mooney	2	2	0	0	0.128826097	891	9555.720509	121.9977594	8.463661449	1267.199264	511.0385132	10.5152874	0	696972.5315	5981748.309
363	149.1933344	-36.28912016	Mooney	2	3	0	0	0.114754096	891	9558.512107	124.0349504	11.15789607	1265.11742	511.0385132	10.5152874	0	696969.957	5981749.699
364	149.1932784	-36.28912515	Mooney	2	4	0	0	0.126511931	891	9563.378533	128.9893432	16.12191282	1260.155253	511.0385132	10.5152874	0	696964.9146	5981749.259
365	149.1932134	-36.28913415	Mooney	2	5	0	0	0.127693787	891	9568.967643	134.8561497	21.93874665	1254.288655	511.0385132	10.5152874	0	696959.0539	5981748.393
366	149.1931494	-36.28914516	Mooney	2	6	0	0	0.127693787	889	9574.431338	140.7079656	27.72120551	1248.440196	510.8101807	10.5219059	0	696953.2779	5981747.302
367	149.1930974	-36.28913615	Mooney	2	7	0	0	0.139564663	889	9579.204071	144.0781505	32.36106667	1244.279625	510.8101807	10.5219059	0	696948.63	5981748.407
368	149.1930474	-36.28913416	Mooney	2	8	0	0	0.136291102	889	9583.669398	147.1977623	36.85090861	1240.043268	510.8101807	10.5219059	0	696944.1442	5981748.73
369	149.1929734	-36.28914315	Mooney	2	9	0	0	0.123428941	889	9590.056731	152.811471	43.51327373	1233.39163	510.8101807	10.5219059	0	696937.4751	5981747.883
370	149.1929164	-36.28914515	Mooney	2	10	0	0	0.123428941	889	9595.068217	156.8427103	48.63789925	1228.427602	510.5863037	10.52875233	0	696932.3505	5981747.777
371	149.1928754	-36.28913615	Mooney	2	11	0	0	0.124835745	889	9598.866457	159.0510203	51.97432075	1225.196339	510.5863037	10.52875233	0	696928.6906	5981748.859
372	149.1928254	-36.28913915	Mooney	2	12	0	0	0.124835745	889	9603.239531	162.7753899	56.36599325	1220.804365	510.5863037	10.52875233	0	696924.1922	5981748.628
373	149.1927624	-36.28914115	Mooney	2	13	0	0	0.103448279	889	9608.782625	167.3391407	61.87033621	1215.329714	510.5863037	10.52875233	0	696918.5287	5981748.534
374	149.1927144	-36.28914115	Mooney	2	14	0	0	0.111578949	889	9613.0344	170.5385907	66.04031104	1211.209765	510.5863037	10.52875233	0	696914.2174	5981748.632
375	149.1926694	-36.28913315	Mooney	2	15	0	0	0.111578949	889	9617.168227	173.0041514	69.76418656	1207.612091	510.5863037	10.52875233	0	696910.1958	5981749.611
376	149.1926174	-36.28913015	Mooney	2	16	0	0	0.104761906	890	9621.829804	176.3705638	74.25950301	1203.252066	510.3373413	10.53757763	0	696905.5328	5981750.05
377	149.1925644	-36.28913116	Mooney	2	17	0	0	0.104761906	890	9626.505727	180.143003	78.94913919	1198.675438	510.3373413	10.53757763	0	696900.77	5981750.046
378	149.1925064	-36.28913116	Mooney	2	18	0	0	0.117099136	890	9631.643301	184.2493957	84.06846362	1193.705488	510.3373413	10.53757763	0	696895.5606	5981750.164
379	149.1924424	-36.28913115	Mooney	2	19	0	0	0.117099136	890	9637.312682	188.8434271	89.72951203	1188.223926	510.3373413	10.53757763	0	696889.8122	5981750.295
380	149.1923924	-36.28913215	Mooney	2	20	0	0	0.117858306	890	9641.723275	192.5404893	94.17749436	1183.909599	510.3373413	10.53757763	0	696885.3189	5981750.286
381	149.1522345	-35.68824115	Phelan	1	1	0	0	0.173123494	811	1329.414867	135.6964562	6.708193351	1052.650518	633.5681763	11.34183311	9.734999657	694750.5925	6048493.406
382	149.1522975	-35.68824315	Phelan	1	2	0	0	0.173123494	811	1335.04467	130.3822928	12.36961848	1046.964728	633.5681763	11.34183311	9.734999657	694756.2892	6048493.059
383	149.1523615	-35.68823114	Phelan	1	3	0	0	0.202670693	812	1340.452267	125.686703	17.79718255	1041.385208	633.5681763	11.34183311	9.734999657	694762.1105	6048494.264
384	149.1524115	-35.68822815	Phelan	1	4	0	0	0.202670693	812	1344.820962	121.7733489	21.16786519	1036.938327	633.7129517	11.33757973	9.734999657	694766.6429	6048494.497
385	149.1524695	-35.68821914	Phelan	1	5	0	0	0.177604601	812	1349.768627	117.5804814	25.88914783	1031.860117	633.7129517	11.33757973	9.734999657	694771.9139	6048495.381
386	149.1525215	-35.68821615	Phelan	1	6	0	0	0.177604601	812	1354.317673	113.623786	30.00380525	1027.236106	633.7129517	11.33757973	9.734999657	694776.6272	6048495.61
387	149.1525795	-35.68821214	Phelan	1	7	0	0	0.174275503	812	1359.37872	109.3198811	34.808399	1022.089085	633.7129517	11.33757973	9.734999657	694781.8861	6048495.939
388	149.1526355	-35.68821214	Phelan	1	8	0	0	0.174275503	812	1364.350057	105.01614	39.38422166	1017.064269	633.7129517	11.33757973	9.734999657	694786.9541	6048495.828
389	149.1526945	-35.68820815	Phelan	1	9	0	0	0.180952385	811	1369.502749	100.8088872	44.36844813	1011.829373	633.9588623	11.33155155	9.734999657	694792.3035	6048496.154
390	149.1527515	-35.68820314	Phelan	1	10	0	0	0.180952385	811	1374.457634	96.92792659	49.24912362	1006.790365	633.9588623	11.33155155	9.734999657	694797.4742	6048496.596
391	149.1528025	-35.68820114	Phelan	1	11	0	0	0.204025611	811	1378.945167	93.39276572	53.55702786	1002.245873	633.9588623	11.33155155	9.734999657	694802.0947	6048496.717
392	149.1528655	-35.68819615	Phelan	1	12	0	0	0.204025611	811	1384.436354	89.3456421	59.04559691	996.6712517	633.9588623	11.33155155	9.734999657	694807.8084	6048497.146
393	149.1529175	-35.68819915	Phelan	1	13	0	0	0.212420613	809	1389.120457	85.61135234	63.28719577	991.9629593	633.9588623	11.33155155	9.734999657	694812.5072	6048496.71
394	149.1529685	-35.68820415	Phelan	1	14	0	0	0.212420613	809	1393.758083	81.88694474	66.83274259	987.3140791	633.8746948	11.33129787	9.734999657	694817.1106	6048496.054
395	149.1530245	-35.68821114	Phelan	1	15	0	0	0.203742683	809	1398.882169	77.79037429	70.79105601	982.1865975	633.8746948	11.33129787	9.734999657	694822.1617	6048495.167
396	149.1530745	-35.68821914	Phelan	1	16	0	0	0.203742683	809	1403.494281	74.09404703	74.35683951	977.5819033	633.8746948	11.33129787	9.734999657	694826.6673	6048494.18
397	149.1531225	-35.68822515	Phelan	1	17	0	0	0.216748774	809	1407.886513	70.79220469	77.96279551	973.1868428	633.8746948	11.33129787	9.734999657	694830.9968	6048493.419
398	149.1531775	-35.68824415	Phelan	1	18	0	0	0.216748774	809	1413.175138	66.07834307	80.85401503	967.9684727	633.8746948	11.33129787	9.734999657	694835.9282	6048491.202
399	149.1532315	-35.68825714	Phelan	1	19	0	0	0.221432477	806	1418.24835	62.08199435	84.23219607	962.9310798	633.5251465	11.33585739	9.734999657	694840.7836	6048489.653
400	149.1532785	-35.68827115	Phelan	1	20	0	0	0.218874961	806	1422.721297	58.48643426	87.1657077	958.5073158	633.5251465	11.33585739	9.734999657	694845.0031	6048488.006
401	149.1644534	-36.04905815	Rangiihu	1	1	76.92307692	1	0.152437136	821	1907.996039	269.0141299	8.745690471	613.5743648	542.496582	10.99296665	0	694970.0082	6008441.065
402	149.1644724	-36.04909414	Rangiihu	1	2	68.37606838	1	0.139386192	821	1909.212141	272.3467791	11.49003442	614.902551	542.496582	10.99296665	0	694971.6311	6008437.034
403	149.1644735	-36.04913615	Rangiihu	1	3	71.42857143	1	0.139386192	821	1908.748266	274.5862484	15.40607792	614.5449215	542.496582	10.99296665	0	694971.6176	6008432.372
404	149.1644785	-36.04918315	Rangiihu	1	4	65.38461538	1	0.15497449	821	1908.589967	277.4694102	19.90148701	614.4313713	542.496582	10.99296665	0	694971.9521	6008427.148
405	149.1644825	-36.04922715	Rangiihu	1	5	77.51937984	1	0.15497449	821	1908.393726	280.17743	24.35217154	614.3043296	542.496582	10.99296665	0	694972.2039	6008422.258
406	149.1644844	-36.04927814	Rangiihu	1	6	67.37588652	1	0.135454252	821	1907.945928	283.1846435	29.59639895	613.9692759	542.496582	10.99296665	0	694972.2582	6008416.597
407	149.1644914	-36.04932715	Rangiihu	1	7	75.75757576	1	0.135454252	824	1907.986272	286.5402176	34.90959374	614.1525114	542.6643066	10.98728275	0	694972.7679	6008411.146
408	149.1644925	-36.04936815	Rangiihu	1	8	68.96551724	1	0.136695415	824	1907.59702	289.0272766	39.25536219	613.9068518	542.6643066	10.98728275	0	694972.7569	6008406.596
409	149.1644935	-36.04940915	Rangiihu	1	9	21.00840336	1	0.136695415	824	1907.218363	291.5646032	43.64366085	613.6946843	542.6643066	10.98728275	0	694972.7458	6008402.045
410	149.1644974	-36.04945415	Rangiihu	1	10	53.57142857	1	0.144763172	824	1907.075484	288.1830742	48.55855329	613.564757	542.6643066	10.98728275	0	694972.9951	6008397.045
411	149.1645015	-36.04950015	Rangiihu	1	11	70.42253521	1	0.144763172	824	1906.935091	284.7413389	53.59828197	613.4220032	542.6643066	10.98728275	0	694973.242	6008391.934
412	149.1644955	-36.04954215	Rangiihu	1	12	63.82978723	1	0.13391073	824	1905.952901	281.0308657	58.02657025	612.4623435	542.6643066	10.98728275	0	694972.5978	6008387.286
413	149.1645014	-36.04959115	Rangiihu	1	13	76.33587786	1	0.13391073	828	1905.98752	277.5746577	63.46084539	612.554214	542.7428589	10.98382568	0	694973.0174	6008381.838
414	149.1645034	-36.04963215	Rangiihu	1	14	65.78947368	1	0.133686304	828	1905.757488	274.5365887	67.95969606	612.3970725	542.7428589	10.98382568	0	694973.0964	6008377.286
415	149.1645124	-36.04968315	Rangiihu	1	15	65.78947368	1	0.133686304	828	1906.071114	271.2466012	73.67102306	612.8345024	542.7428589	10.98382568	0	694973.7814	6008371.61
416	149.1645144	-36.04972415	Rangiihu	1	16	74.07407407	1	0.123205341	828	1905.865488	268.3099697	78.17953186	612.7534757	542.7428589	10.98382568	0	694973.8604	6008367.057
417	149.1645164	-36.04977115	Rangiihu	1	17	76.92307692	1	0.123205341	828	1905.61689	264.9804226	83.3487344	612.6758866	542.7428589	10.98382568	0	694973.9246	6008361.839
418	149.1645255	-36.04981815	Rangiihu	1	18	70.42253521	1	0.141975313	828	1906.011441	262.193926	88.62590988	613.2731231	542.7428589	10.98382568	0	694974.6195	6008356.607
419	149.1645285	-36.04985915	Rangiihu	1	19	73.52941176	1	0.141975313	828	1905.931539	259.4880184	93.15893603	613.1043082	542.9324951	10.9776001	0	694974.7886	6008352.052
420	149.1645235	-36.04991115	Rangiihu	1	20	71.42857143	1	0.139850646	830	1905.054579	255.5103714	98.7914653	612.0717871	542.9324951	10.9776001	0	694974.2098	6008346.293
421	149.1732544	-36.05215915	Rangiihu	2	1	0	0	0.202422142	822.6430664	2514.856157	218.1479983	109.0360496	1389.92488	538.4050903	11.06550217	0	695755.2228	6008079.369
422	149.1733074	-36.05216615	Rangiihu	2	2	0	0	0.202189118	822.6430664	2517.066563	216.1383903	112.5222409	1394.691448	538.4050903	11.06550217	0	695759.9801	6008078.485
423	149.1733614	-36.05217615	Rangiihu	2	3	0	0	0.202189118	822.6430664	2519.071398	213.8753125	116.0054249	1399.545278	538.4050903	11.06550217	0	695764.8201	6008077.267
424	149.1734154	-36.05219215	Rangiihu	2	4	0	0	0.196672603	822.6430664	2520.551161	211.055953	119.2610765	1404.39408	538.4050903	11.06550217	0	695769.6452	6008075.384
425	149.1734694	-36.05220815	Rangiihu	2	5	3.96039604	1	0.196672603	822.6430664	2522.039903	208.3262291	122.648628	1409.245247	538.4050903	11.06550217	0	695774.4703	6008073.5
426	149.1735204	-36.05221615	Rangiihu	2	6	0	0	0.196672603	822.3846436	2524.086155	206.6121582	126.3144918	1413.834185	538.9411621	11.05240345	0	695779.045	6008072.51
427	149.1735714	-36.05222915	Rangiihu	2	7	5.687203791	1	0.160293341	822.3846436	2525.696122	204.4419799	129.8067572	1418.420435	538.9411621	11.05240345	0	695783.6073	6008070.965
428	149.1736264	-36.05224215	Rangiihu	2	8	0	0	0.160293341	822.3846436	2527.531725	202.3163436	133.7109607	1423.368566	538.9411621	11.05240345	0	695788.5299	6008069.412
429	149.1736794	-36.05225615	Rangiihu	2	9	0	0	0.168555945	822.3846436	2529.179126	200.2099111	137.4890251	1428.137654	538.9411621	11.05240345	0	695793.2699	6008067.752
430	149.1737444	-36.05227115	Rangiihu	2	10	0	0	0.168555945	822.3846436	2531.403153	198.0102188	142.3136594	1433.989462	538.9411621	11.05240345	0	695799.0885	6008065.957
431	149.1737904	-36.05228115	Rangiihu	2	11	2.857142857	1	0.153789908	822.5060425	2533.038921	194.8289358	145.8084415	1438.131936	539.3347168	11.04274178	0	695803.2077	6008064.755
432	149.1738434	-36.05229115	Rangiihu	2	12	0	0	0.153789908	822.5060425	2535.065313	190.9082853	149.9411955	1442.906086	539.3347168	11.04274178	0	695807.9576	6008063.539
433	149.1739014	-36.05230315	Rangiihu	2	13	7	1	0.177038357	822.5060425	2537.199017	186.5792712	154.479431	1448.131631	539.3347168	11.04274178	0	695813.153	6008062.091
434	149.1739334	-36.05232515	Rangiihu	2	14	0.934579439	1	0.177038357	822.5060425	2537.030746	182.8741035	156.507888	1451.017189	539.3347168	11.04274178	0	695815.9813	6008059.586
435	149.1739884	-36.05233615	Rangiihu	2	15	16.46090535	1	0.154528484	822.5060425	2539.103231	178.8680041	160.9252807	1455.965189	539.3347168	11.04274178	0	695820.9089	6008058.255
436	149.1740474	-36.05234715	Rangiihu	2	16	21.36752137	1	0.154528484	818.9539185	2541.405952	174.7058913	165.7304939	1461.264547	539.6466675	11.03505802	0	695826.1968	6008056.916
437	149.1741004	-36.05235815	Rangiihu	2	17	6.481481481	1	0.161355585	818.9539185	2543.384925	170.9274745	170.0502676	1466.024485	539.2175903	11.04393673	0	695830.9442	6008055.589
438	149.1741564	-36.05236915	Rangiihu	2	18	2.912621359	1	0.161355585	817.8739624	2545.538983	167.0576584	174.6654909	1471.055867	539.2175903	11.04393673	0	695835.9619	6008054.256
439	149.1742094	-36.05238015	Rangiihu	2	19	0	0	0.182293266	817.8739624	2547.534325	163.4077024	179.048299	1475.818025	539.2175903	11.04393673	0	695840.7093	6008052.929
440	149.1742624	-36.05239215	Rangiihu	2	20	0	0	0.182293266	817.8739624	2549.45058	159.7319396	183.4360794	1480.580212	539.2175903	11.04393673	0	695845.4542	6008051.491
441	149.1681064	-36.05218515	Rangiihu	3	1	58.82352941	1	0.161543101	821	2146.286472	349.76645	12.47005986	926.0685525	544.2446899	10.92775059	0	695291.3842	6008086.83
442	149.1681474	-36.05217415	Rangiihu	3	2	59.44055944	1	0.161543101	821	2149.917918	348.3531367	13.47691074	929.7802269	544.2446899	10.92775059	0	695295.105	6008087.968
443	149.1682024	-36.05215915	Rangiihu	3	3	45.04504505	1	0.13889806	817	2154.807502	346.537472	16.27928564	934.7620291	543.7605591	10.93946743	0	695300.0969	6008089.521
444	149.1682604	-36.05214515	Rangiihu	3	4	66.44518272	1	0.13889806	817	2159.838633	344.5393156	20.13542062	940.0147149	543.7605591	10.93946743	0	695305.3566	6008090.958
445	149.1683164	-36.05213415	Rangiihu	3	5	61.34969325	1	0.14575164	817	2164.521802	342.4576037	24.23548382	945.0828755	543.7605591	10.93946743	0	695310.4287	6008092.066
446	149.1683704	-36.05212115	Rangiihu	3	6	68.75	1	0.14575164	817	2169.207369	340.7278706	28.70575029	949.976881	543.7605591	10.93946743	0	695315.3256	6008093.4
447	149.1684274	-36.05211515	Rangiihu	3	7	75.3968254	1	0.155470252	817	2173.615476	338.2746307	33.08676631	955.1259187	543.7605591	10.93946743	0	695320.4755	6008093.951
448	149.1684804	-36.05210315	Rangiihu	3	8	58.62068966	1	0.155470252	816	2178.165394	336.6364295	37.74181955	959.9300131	542.9544678	10.95908546	0	695325.2799	6008095.176
449	149.1685244	-36.05209615	Rangiihu	3	9	69.23076923	1	0.155470252	816	2181.737258	335.0527552	41.48329715	963.9115336	542.9544678	10.95908546	0	695329.261	6008095.864
450	149.1685714	-36.05208715	Rangiihu	3	10	64.30868167	1	0.154884323	816	2185.660635	333.5484093	45.62163498	968.1692907	542.9544678	10.95908546	0	695333.5174	6008096.768
451	149.1686274	-36.05207415	Rangiihu	3	11	72.99270073	1	0.154884323	818	2190.495914	332.0354031	50.72085131	973.2499762	542.9544678	10.95908546	0	695338.5945	6008098.098
452	149.1686844	-36.05206315	Rangiihu	3	12	58.33333333	1	0.166924745	818	2195.264436	330.3623069	55.82475056	978.4165278	543.0392456	10.95850086	0	695343.7568	6008099.204
453	149.1687434	-36.05204415	Rangiihu	3	13	17.54385965	1	0.166924745	818	2200.73054	329.4386002	61.51667973	983.7319842	543.0392456	10.95850086	0	695349.119	6008101.193
454	149.1687974	-36.05203215	Rangiihu	3	14	74.07407407	1	0.155134276	818	2205.361232	328.1583642	66.46568363	988.5893083	542.1435547	10.98021603	0	695354.0134	6008102.416
455	149.1688544	-36.05202015	Rangiihu	3	15	68.49315068	1	0.155134276	818	2210.205044	326.8211287	71.67259166	993.7188434	542.1435547	10.98021603	0	695359.1781	6008103.633
456	149.1689024	-36.05201115	Rangiihu	3	16	75.75757576	1	0.145478368	818	2214.209138	325.6492485	76.0169528	998.0402668	542.1435547	10.98021603	0	695363.5246	6008104.535
457	149.1689544	-36.05200215	Rangiihu	3	17	76.04562738	1	0.145478368	818	2218.497038	324.3694126	80.70143211	1002.723179	542.1435547	10.98021603	0	695368.2315	6008105.429
458	149.1690074	-36.05199015	Rangiihu	3	18	71.42857143	1	0.138287231	818	2223.064535	323.4143373	85.61160275	1007.496802	542.1435547	10.98021603	0	695373.0358	6008106.654
459	149.1690574	-36.05197515	Rangiihu	3	19	77.51937984	1	0.138287231	818	2227.628723	322.9494211	90.4082652	1012.002179	541.2524414	11.00170422	0	695377.5773	6008108.218
460	149.1691154	-36.05195715	Rangiihu	3	20	71.94244604	1	0.142259419	818	2232.965326	322.5587522	95.99894296	1017.23211	541.2524414	11.00170422	0	695382.847	6008110.098
461	149.2216215	-35.78453615	Ryrie	1	1	47	1	0.202166066	850.8822632	7849.127318	327.7902616	8.542560066	5222.781942	614.5903931	10.90859127	0	700788.2241	6037670.883
462	149.2216295	-35.78449815	Ryrie	1	2	14.85148515	1	0.202166066	850.8822632	7848.899713	332.0661052	12.77310567	5225.158939	614.5903931	10.90859127	0	700789.0429	6037675.082
463	149.2216275	-35.78446115	Ryrie	1	3	36.63366337	1	0.211674526	850.8822632	7847.816922	335.7587563	16.86931131	5226.667815	614.5903931	10.90859127	0	700788.9552	6037679.191
464	149.2216095	-35.78439615	Ryrie	1	4	60	1	0.211674526	850.8822632	7844.641975	341.6590186	24.10510255	5228.130303	614.5903931	10.90859127	0	700787.4917	6037686.439
465	149.2216015	-35.78435415	Ryrie	1	5	40	1	0.217968047	850.8822632	7842.913686	345.6331349	28.79963919	5229.380009	614.5903931	10.90859127	0	700786.8742	6037691.115
466	149.2215895	-35.78431016	Ryrie	1	6	42.45283019	1	0.217968047	850.8822632	7840.786755	349.6869963	33.75057149	5230.393356	614.5903931	10.90859127	0	700785.9002	6037696.02
467	149.2215975	-35.78426916	Ryrie	1	7	10.97046414	1	0.215525404	847.9927368	7840.499552	354.157687	38.23407707	5232.910801	614.1390991	10.92590714	0	700786.7266	6037700.552
468	149.2215805	-35.78420716	Ryrie	1	8	58.25242718	1	0.215525404	847.9927368	7837.502348	359.9212675	45.20652127	5234.323202	614.1390991	10.92590714	0	700785.3459	6037707.465
469	149.2215715	-35.78417115	Ryrie	1	9	46.80851064	1	0.206092626	847.9927368	7835.841071	362.354144	49.25835065	5235.219565	614.1390991	10.92590714	0	700784.6229	6037711.478
470	149.2215645	-35.78413016	Ryrie	1	10	0	0	0.206092626	847.9927368	7834.238629	362.2006094	53.84642286	5236.511397	614.1390991	10.92590714	0	700784.0934	6037716.04
471	149.2215505	-35.78408215	Ryrie	1	11	59.63302752	1	0.204797044	847.9927368	7831.85268	361.5740989	59.27530757	5237.550653	614.1390991	10.92590714	0	700782.9486	6037721.394
472	149.2215455	-35.78404415	Ryrie	1	12	0.99009901	1	0.204797044	847.9927368	7830.503239	361.6810485	63.51586699	5238.878276	614.1390991	10.92590714	0	700782.5923	6037725.62
473	149.2215445	-35.78400815	Ryrie	1	13	0.961538462	1	0.193874419	843	7829.556635	362.1622612	67.4971344	5240.446478	613.9871216	10.93345451	0	700782.5925	6037729.616
474	149.2215425	-35.78396015	Ryrie	1	14	9.302325581	1	0.193874419	843	7828.238696	362.8118054	72.81354277	5242.486419	613.9871216	10.93345451	0	700782.5325	6037734.945
475	149.2215385	-35.78391415	Ryrie	1	15	24.03846154	1	0.197071388	843	7826.794929	363.321097	77.92795427	5244.274278	613.9871216	10.93345451	0	700782.2867	6037740.056
476	149.2215285	-35.78386515	Ryrie	1	16	0.995024876	1	0.197071388	843	7824.753103	363.4327287	83.42842745	5245.71202	613.6980591	10.94258308	0	700781.506	6037745.513
477	149.2215195	-35.78381615	Ryrie	1	17	19.41747573	1	0.203221813	843	7822.803304	363.7162838	88.91985071	5247.23705	613.6980591	10.94258308	0	700780.8158	6037750.967
478	149.2215235	-35.78377716	Ryrie	1	18	29.16666667	1	0.203221813	843	7822.24021	364.9861466	93.18851963	5249.371563	613.6980591	10.94258308	0	700781.2755	6037755.285
479	149.2215035	-35.78372916	Ryrie	1	19	28.03738318	1	0.18816866	841	7819.347766	364.4217339	98.67198404	5249.95621	613.3166504	10.95780945	0	700779.5884	6037760.651
480	149.2214895	-35.78368315	Ryrie	1	20	64.81481481	1	0.20505704	841	7817.03522	364.4142942	103.4598078	5250.94614	613.3166504	10.95780945	0	700778.4386	6037765.783
481	149.2189835	-35.77800616	Ryrie	2	1	1.869158879	1	0.237547889	797	7484.118503	47.09210981	6.824039859	5159.953625	608.3919678	11.17962551	0	700566.1776	6038400.708
482	149.2190215	-35.77801715	Ryrie	2	2	14.70588235	1	0.24304539	797	7487.689637	50.72367096	8.448113531	5163.441463	608.3919678	11.17962551	0	700569.5852	6038399.41
483	149.2190765	-35.77803016	Ryrie	2	3	5	1	0.270452827	797	7492.813883	55.89983814	12.49961552	5168.475178	608.2532959	11.18553543	0	700574.5246	6038397.855
484	149.2191335	-35.77804315	Ryrie	2	4	39.13043478	1	0.261395842	797	7498.117028	61.25067326	17.34774574	5173.398358	608.2532959	11.18553543	0	700579.6447	6038396.297
485	149.2191905	-35.77805316	Ryrie	2	5	11.5942029	1	0.261395842	797	7503.374739	66.51739937	22.43126885	5178.273583	608.2532959	11.18553543	0	700584.7725	6038395.07
486	149.2192445	-35.77806416	Ryrie	2	6	19.60784314	1	0.23326467	797	7508.378933	71.54984286	27.31700408	5182.863039	608.2532959	11.18553543	0	700589.6265	6038393.739
487	149.2193045	-35.77807716	Ryrie	2	7	9.090909091	1	0.23326467	797	7513.951111	77.16318198	32.80331372	5187.948232	608.2532959	11.18553543	0	700595.0179	6038392.174
488	149.2193595	-35.77808915	Ryrie	2	8	5.741626794	1	0.219608814	796	7519.060133	82.08558852	37.86592216	5192.60911	608.0933838	11.19235134	0	700599.9598	6038390.731
489	149.2194045	-35.77810516	Ryrie	2	9	59.11330049	1	0.219608814	796	7523.335413	86.04063239	42.10374518	5196.302614	608.0933838	11.19235134	0	700603.9876	6038388.863
490	149.2194705	-35.77811415	Ryrie	2	10	23.14814815	1	0.248599082	796	7529.383478	91.96212825	43.46353635	5202.002825	608.0933838	11.19235134	0	700609.9314	6038387.73
491	149.2195185	-35.77812715	Ryrie	2	11	10.28037383	1	0.248599082	796	7533.881477	96.26353227	41.96461328	5206.023752	608.0933838	11.19235134	0	700614.238	6038386.189
492	149.2195595	-35.77814315	Ryrie	2	12	19.04761905	1	0.248599082	796	7537.798812	99.95570562	38.69640637	5209.364401	608.0933838	11.19235134	0	700617.9042	6038384.33
493	149.2196175	-35.77814815	Ryrie	2	13	0	0	0.233128831	797	7543.069104	105.2017012	36.23764463	5214.432042	608.0405273	11.19500637	0	700623.1349	6038383.657
494	149.2196535	-35.77816615	Ryrie	2	14	25	1	0.233128831	797	7546.569826	108.4867509	33.4179713	5217.290726	608.0405273	11.19500637	0	700626.3441	6038381.586
495	149.2197165	-35.77816915	Ryrie	2	15	27.45098039	1	0.223933354	797	7552.257041	114.1894833	28.89479307	5222.843023	608.0405273	11.19500637	0	700632.0318	6038381.124
496	149.2197755	-35.77818115	Ryrie	2	16	35.64356436	1	0.223933354	797	7557.724757	119.5627476	23.41881071	5227.866923	608.0405273	11.19500637	0	700637.3353	6038379.672
497	149.2198345	-35.77819215	Ryrie	2	17	33.65384615	1	0.24127388	797	7563.177073	124.9419093	17.96939081	5232.910891	608.1515503	11.18801403	0	700642.6413	6038378.331
498	149.2198915	-35.77820815	Ryrie	2	18	70	1	0.24127388	800	7568.527532	130.1781496	12.69141311	5237.682134	608.1858521	11.18719578	0	700647.7539	6038376.439
499	149.2199455	-35.77821615	Ryrie	2	19	9.009009009	1	0.243560314	800	7573.486016	135.1040928	7.819445096	5242.339779	608.1858521	11.18719578	0	700652.6155	6038375.441
500	149.2199955	-35.77822916	Ryrie	2	20	33.05785124	1	0.243560314	800	7578.163542	139.7087599	3.816660011	5246.546508	608.1858521	11.18719578	0	700657.1028	6038373.896
501	149.2273055	-35.77108415	Ryrie	3	1	59.70149254	1	0.198963732	767.9998779	8122.882335	13.85460674	7.149679491	5913.593202	605.2324829	11.41768837	0	701335.9565	6039151.541
502	149.2272965	-35.77104615	Ryrie	3	2	10.03861004	1	0.198963732	767.9998779	8121.677103	17.76766977	10.88568698	5912.977573	605.2324829	11.41768837	0	701335.2387	6039155.775
503	149.2272925	-35.77099615	Ryrie	3	3	0	0	0.223561645	767.9998779	8120.800479	22.80887707	16.29884482	5912.880457	605.2324829	11.41768837	0	701335.0032	6039161.33
504	149.2272805	-35.77095515	Ryrie	3	4	0	0	0.223561645	770	8119.299264	27.39890943	20.74620025	5912.017148	605.1016235	11.4284668	0	701334.0217	6039165.903
505	149.2272805	-35.77091516	Ryrie	3	5	0	0	0.236747161	770	8118.89121	31.51872933	25.18047479	5912.235654	605.1016235	11.4284668	0	701334.1226	6039170.34
506	149.2272775	-35.77086216	Ryrie	3	6	0	0	0.236747161	770	8118.08394	37.17217953	31.05153716	5912.259326	605.1016235	11.4284668	0	701333.985	6039176.226
507	149.2272675	-35.77082216	Ryrie	3	7	0	0	0.280000001	770	8116.780876	41.67937039	35.48442865	5911.580211	605.1016235	11.4284668	0	701333.1818	6039180.684
508	149.2272635	-35.77077915	Ryrie	3	8	0	0	0.280000001	770	8115.990477	46.36222589	40.25994854	5911.451714	605.1016235	11.4284668	0	701332.9286	6039185.463
509	149.2272655	-35.77074116	Ryrie	3	9	0	0	0.276995301	770	8115.792909	50.3913871	44.47302087	5911.841269	605.1016235	11.4284668	0	701333.2053	6039189.674
510	149.2272555	-35.77070216	Ryrie	3	10	0	0	0.276995301	770	8114.506726	54.80874637	48.81679994	5911.155635	605.1016235	11.4284668	0	701332.3995	6039194.021
511	149.2272475	-35.77064115	Ryrie	3	11	34	1	0.245457008	775	8113.187746	61.55969648	55.60554539	5910.779857	605.0359497	11.43551731	0	701331.8301	6039200.805
512	149.2272475	-35.77060215	Ryrie	3	12	16.03773585	1	0.245457008	775	8112.808066	65.78284774	59.74061254	5911.005585	605.0359497	11.43551731	0	701331.9285	6039205.132
513	149.2272505	-35.77055815	Ryrie	3	13	17.64705882	1	0.215884864	775	8112.652724	70.5091356	64.50477411	5911.53487	605.0359497	11.43551731	0	701332.3107	6039210.007
514	149.2272575	-35.77051915	Ryrie	3	14	2.884615385	1	0.215884864	775	8112.908536	74.32832106	68.84414045	5912.399267	605.0359497	11.43551731	0	701333.0419	6039214.319
515	149.2272615	-35.77047415	Ryrie	3	15	5.853658537	1	0.206990719	775	8112.839303	78.53422319	73.76330273	5913.032423	605.0359497	11.43551731	0	701333.517	6039219.303
516	149.2272485	-35.77043115	Ryrie	3	16	18.43317972	1	0.206990719	775	8111.260438	83.31329123	78.12405715	5912.122569	605.0359497	11.43551731	0	701332.4501	6039224.1
517	149.2272395	-35.77038115	Ryrie	3	17	23.92344498	1	0.221988589	780	8109.979132	88.64692469	83.37916581	5911.621828	605.0184326	11.43977547	0	701331.7626	6039229.665
518	149.2272465	-35.77033715	Ryrie	3	18	62.96296296	1	0.221988589	780	8110.198833	92.80901952	88.29093947	5912.527462	605.0184326	11.43977547	0	701332.5064	6039234.532
519	149.2272365	-35.77029415	Ryrie	3	19	5.633802817	1	0.217689186	780	8108.898977	97.54050096	92.81486705	5911.881729	605.0184326	11.43977547	0	701331.7108	6039239.323
520	149.2272405	-35.77024915	Ryrie	3	20	75.31380753	1	0.217689186	780	8108.844998	102.0049013	97.79588148	5912.516076	605.0184326	11.43977547	0	701332.1859	6039244.307
521	149.1503138	-35.90895641	Scottsdale	1	1	8.368200837	1	0.200582236	721.9998779	3361.262173	58.14301073	17.91424069	644.6265884	572.8665161	11.5967617	0	694039	6024012
522	149.1502462	-35.90891255	Scottsdale	1	2	9.132420091	1	0.200582236	721.9998779	3354.088961	65.23133667	21.74056337	652.4264387	572.8665161	11.5967617	0	694033	6024017
523	149.1502019	-35.90891335	Scottsdale	1	3	14.92537313	1	0.181279957	721.9998779	3352.282792	69.07634567	22.67271151	655.6278005	572.8665161	11.5967617	0	694029	6024017
524	149.1501458	-35.90888731	Scottsdale	1	4	0	0	0.184569731	721.9998779	3347.351643	72.78768984	26.66517383	661.4291614	572.8665161	11.5967617	0	694024	6024020
525	149.1500901	-35.90887929	Scottsdale	1	5	0	0	0.194189146	722	3344.210023	76.09957996	29.42811803	666.039835	572.897583	11.60221672	0	694019	6024021
526	149.1500562	-35.90885286	Scottsdale	1	6	0	0	0.194189146	722	3340.18266	76.58534496	33.46320421	670.2357791	572.897583	11.60221672	0	694016	6024024
527	149.1500006	-35.90884484	Scottsdale	1	7	0.909090909	1	0.194189146	722	3337.047474	79.62096302	36.91554475	674.8514762	572.897583	11.60221672	0	694011	6024025
528	149.1499449	-35.90883682	Scottsdale	1	8	0	0	0.196221814	722	3333.917137	82.03331522	40.71513504	679.4740788	572.897583	11.60221672	0	694006	6024026
529	149.1498778	-35.90881098	Scottsdale	1	9	48.58299595	1	0.18511796	722	3328.555742	82.62842154	46.91756506	686.0886184	572.897583	11.60221672	0	694000	6024029
530	149.1498332	-35.90880277	Scottsdale	1	10	1.869158879	1	0.18511796	722	3325.879758	83.53365232	50.414449	689.9117382	572.9266357	11.60588932	0	693996	6024030
531	149.149766	-35.90877693	Scottsdale	1	11	35.29411765	1	0.18511796	722	3320.527065	83.01438441	56.82546987	696.5305141	572.9266357	11.60588932	0	693990	6024033
532	149.1497213	-35.9087597	Scottsdale	1	12	0	0	0.183384612	722	3316.961341	82.23396501	55.24729211	700.9439716	572.9266357	11.60588932	0	693986	6024035
533	149.1496546	-35.90875188	Scottsdale	1	13	0	0	0.183384612	722	3313.411068	81.45262122	55.25459348	706.3998887	572.9266357	11.60588932	0	693980	6024036
534	149.1496208	-35.90873446	Scottsdale	1	14	0	0	0.181762174	720	3310.292535	79.45317755	54.06720639	710.0032467	573.0101929	11.61256981	0	693977	6024038
535	149.1495647	-35.90870842	Scottsdale	1	15	0	0	0.186546251	720	3305.396448	76.15283301	52.88835922	715.8150968	573.0396729	11.61544132	0	693972	6024041
536	149.1495091	-35.9087004	Scottsdale	1	16	0	0	0.186253458	720	3302.299995	75.16746194	54.09896582	720.4677018	573.0396729	11.61544132	0	693967	6024042
537	149.1494537	-35.90870139	Scottsdale	1	17	0	0	0.186253458	720	3300.107439	75.50056873	53.88459573	724.5502539	573.0396729	11.61544132	0	693962	6024042
538	149.1493979	-35.90868437	Scottsdale	1	18	0	0	0.188002467	720	3296.122022	73.73970059	50.57429062	729.7907939	573.0396729	11.61544132	0	693957	6024044
539	149.1493531	-35.90866714	Scottsdale	1	19	76.33587786	1	0.188002467	720	3292.576633	72.19219242	47.8019415	734.2140416	573.0396729	11.61544132	0	693953	6024046
540	149.1493083	-35.90864991	Scottsdale	1	20	0	0	0.184884444	720	3289.033503	69.53125531	45.3021772	738.6378748	573.0686646	11.61774635	0	693949	6024048
541	149.1428803	-35.91434457	Scottsdale	2	1	73.80073801	1	0.167169183	734	2892.723219	46.96082338	9.20890174	976.6930831	572.1364746	11.54051208	0	693355	6023429
542	149.1428709	-35.91440784	Scottsdale	2	2	77.86885246	1	0.165348917	734	2887.861135	51.9969066	12.60771854	975.7379223	572.1364746	11.54051208	0	693354	6023422
543	149.1428382	-35.91442645	Scottsdale	2	3	77.51937984	1	0.165348917	734	2884.257163	55.58706082	15.38550188	978.0726237	572.1364746	11.54051208	0	693351	6023420
544	149.142817	-35.91446288	Scottsdale	2	4	80	1	0.138333961	734	2880.315763	59.31276548	16.61297688	978.912317	572.1364746	11.54051208	0	693349	6023416
545	149.1427853	-35.91451753	Scottsdale	2	5	66.66666667	1	0.138333961	734	2874.406575	65.07779402	20.24593556	980.2087613	572.1364746	11.54051208	0	693346	6023410
546	149.1427643	-35.91456298	Scottsdale	2	6	84.74576271	1	0.135464236	734	2869.893965	69.60896521	24.40574101	980.8397179	572.1364746	11.54051208	0	693344	6023405
547	149.1427431	-35.91459941	Scottsdale	2	7	72.46376812	1	0.135464236	735	2865.95863	73.6306519	27.98034289	981.7524133	572.0720215	11.5337019	0	693342	6023401
548	149.142722	-35.91463585	Scottsdale	2	8	60	1	0.139508501	735	2862.024871	77.70156312	31.78292208	982.684611	572.0720215	11.5337019	0	693340	6023397
549	149.1427232	-35.9146809	Scottsdale	2	9	68.96551724	1	0.139508501	735	2859.158946	80.98524525	36.77670723	981.4527191	572.0720215	11.5337019	0	693340	6023392
550	149.1426801	-35.91472674	Scottsdale	2	10	60.42296073	1	0.148396716	735	2853.017479	87.31589803	41.80423871	984.1068245	572.0720215	11.5337019	0	693336	6023387
551	149.1426589	-35.91476317	Scottsdale	2	11	66.66666667	1	0.148396716	735	2849.089717	91.37377257	45.94379669	985.0532265	572.0720215	11.5337019	0	693334	6023383
552	149.1426382	-35.91481762	Scottsdale	2	12	71.17437722	1	0.130567193	737	2844.022343	96.57397222	52.1249127	985.5382527	572.0810547	11.54567528	0	693332	6023377
553	149.142606	-35.91485426	Scottsdale	2	13	74.07407407	1	0.161721066	737	2839.277353	101.4078982	56.51465721	987.5038631	572.0187988	11.53687954	0	693329	6023373
554	149.1425963	-35.91490851	Scottsdale	2	14	80	1	0.15560472	736	2835.039578	106.0171518	59.84817287	987.0851148	572.0187988	11.53687954	0	693328	6023367
555	149.1425641	-35.91494515	Scottsdale	2	15	70.83333333	1	0.15560472	736	2830.297899	110.9083116	62.31830311	989.1002189	572.0187988	11.53687954	0	693325	6023363
556	149.1425653	-35.91499019	Scottsdale	2	16	73.52941176	1	0.1550529	736	2827.459933	113.9409133	60.09528154	987.9902137	572.0187988	11.53687954	0	693325	6023358
557	149.1425222	-35.91503603	Scottsdale	2	17	82.60869565	1	0.1550529	736	2821.330976	120.1466887	61.99600328	990.8110705	572.0187988	11.53687954	0	693321	6023353
558	149.1425121	-35.91507227	Scottsdale	2	18	68.96551724	1	0.1550529	736	2818.242463	123.4003469	61.80890776	990.8686399	572.0187988	11.53687954	0	693320	6023349
559	149.1424909	-35.91510871	Scottsdale	2	19	68	1	0.154732794	736	2814.331539	127.4745297	62.87862464	991.916834	572.0187988	11.53687954	0	693318	6023345
560	149.14247	-35.91515415	Scottsdale	2	20	97.08737864	1	0.154732794	736	2809.858027	132.198225	64.13007471	992.7658543	571.9519043	11.53146935	0	693316	6023340
561	149.1374085	-35.89392615	Scottsdale	3	1	0	0	0.187861279	681	1361.637767	35.81254939	80.18368659	2139.609644	578.8467407	11.78337288	0	692910.7715	6025704.986
562	149.1374665	-35.89391814	Scottsdale	3	2	0.440528634	1	0.187861279	681	1362.450271	40.99115287	85.28688379	2134.388618	578.8467407	11.78337288	0	692916.0264	6025705.759
563	149.1375275	-35.89391715	Scottsdale	3	3	0	0	0.175778955	681	1364.106043	46.19267765	90.34484909	2128.883878	578.8467407	11.78337288	0	692921.5352	6025705.749
564	149.1375655	-35.89391215	Scottsdale	3	4	0	0	0.175778955	681	1364.687597	49.61878	93.71227363	2125.463042	578.8467407	11.78337288	0	692924.9775	6025706.229
565	149.1376195	-35.89390314	Scottsdale	3	5	0	0	0.177384287	681	1365.330469	54.5623938	98.5912666	2120.605739	578.8467407	11.78337288	0	692929.8739	6025707.121
566	149.1376655	-35.89389615	Scottsdale	3	6	0	0	0.177384287	687	1365.96281	58.75557999	102.7265004	2116.467189	578.8740234	11.79325771	0	692934.0432	6025707.806
567	149.1377225	-35.89388715	Scottsdale	3	7	0	0	0.193266839	687	1366.728999	63.96802975	107.8739289	2111.340173	578.8740234	11.79325771	0	692939.2103	6025708.692
568	149.1377825	-35.89388414	Scottsdale	3	8	9.132420091	1	0.188080743	687	1368.232442	69.26081791	113.0296032	2105.930271	578.8740234	11.79325771	0	692944.6337	6025708.907
569	149.1378355	-35.89387515	Scottsdale	3	9	0	0	0.188080743	687	1368.915815	74.13754383	117.8285725	2101.16511	578.8740234	11.79325771	0	692949.4397	6025709.8
570	149.1378955	-35.89386915	Scottsdale	3	10	0	0	0.180707395	687	1370.145761	79.53912623	123.0966473	2095.761995	578.8740234	11.79325771	0	692954.8704	6025710.347
571	149.1379465	-35.89386814	Scottsdale	3	11	0	0	0.190125033	692	1371.633169	84.02346298	127.4228423	2091.160607	578.8999634	11.80253792	0	692959.4765	6025710.358
572	149.1380065	-35.89386114	Scottsdale	3	12	0	0	0.190125033	692	1372.796598	88.56749698	132.7618821	2085.760219	578.8999634	11.80253792	0	692964.9095	6025711.016
573	149.1380685	-35.89385814	Scottsdale	3	13	0	0	0.192743763	692	1374.460167	88.74086076	138.1293477	2080.170487	578.8999634	11.80253792	0	692970.5134	6025711.226
574	149.1381195	-35.89385615	Scottsdale	3	14	0	0	0.192743763	692	1375.892562	89.09633914	142.5412969	2075.571416	578.8999634	11.80253792	0	692975.122	6025711.347
575	149.1381645	-35.89385014	Scottsdale	3	15	0	0	0.192743763	692	1376.729243	90.07396076	146.5971271	2071.52334	578.8999634	11.80253792	0	692979.1986	6025711.924
576	149.1382205	-35.89384514	Scottsdale	3	16	0	0	0.187421381	696	1378.042276	91.26406	151.5612797	2066.480179	578.9403076	11.81308937	0	692984.2658	6025712.368
577	149.1382695	-35.89384214	Scottsdale	3	17	0	0	0.187421381	696	1379.347433	92.37298543	155.8635323	2062.064375	578.9403076	11.81308937	0	692988.6962	6025712.604
578	149.1383335	-35.89383915	Scottsdale	3	18	0	0	0.190140843	696	1381.166727	94.01828741	161.4626073	2056.294716	578.9403076	11.81308937	0	692994.4806	6025712.81
579	149.1383845	-35.89383615	Scottsdale	3	19	0	0	0.190140843	696	1382.56918	95.62507553	165.9539029	2051.698504	578.9403076	11.81308937	0	692999.0916	6025713.042
580	149.1384395	-35.89382614	Scottsdale	3	20	0	0	0.205960259	696	1383.40156	98.2780878	171.0252396	2046.758722	578.9403076	11.81308937	0	693004.0806	6025714.043
581	149.1350095	-35.90924515	Scottsdale	4	1	30.3030303	1	0.167796612	728	2642.909136	255.8595052	4.606593045	1834.124429	575.3148804	11.41021729	0	692657.0673	6024010.277
582	149.1349715	-35.90923714	Scottsdale	4	2	57.97101449	1	0.167796612	728	2639.537432	253.0342419	7.278758623	1837.627678	575.3148804	11.41021729	0	692653.6571	6024011.24
583	149.1349185	-35.90923915	Scottsdale	4	3	0	0	0.181384251	728	2634.748552	250.2865867	11.98674044	1841.940674	575.3148804	11.41021729	0	692648.869	6024011.122
584	149.1348535	-35.90922814	Scottsdale	4	4	0	0	0.181384251	733	2628.964506	245.7509957	17.66949718	1847.81756	575.885437	11.35378933	0	692643.0294	6024012.471
585	149.1347965	-35.90921714	Scottsdale	4	5	8.510638298	1	0.182167113	733	2623.902197	241.6419241	22.78476729	1853.030398	575.885437	11.35378933	0	692637.9118	6024013.804
586	149.1347455	-35.90920814	Scottsdale	4	6	50	1	0.182167113	733	2619.367851	238.0464729	27.41297519	1857.658242	575.885437	11.35378933	0	692633.3309	6024014.903
587	149.1346875	-35.90920415	Scottsdale	4	7	26.78571429	1	0.195001453	733	2614.169251	234.5636326	32.66348614	1862.652179	575.885437	11.35378933	0	692628.106	6024015.461
588	149.1346205	-35.90919215	Scottsdale	4	8	67.41573034	1	0.195001453	733	2608.21502	229.9544324	38.78358294	1868.740987	575.885437	11.35378933	0	692622.0884	6024016.924
589	149.1345695	-35.90918514	Scottsdale	4	9	0	0	0.20023115	740	2603.668641	226.6333539	43.43513273	1873.284707	576.3087158	11.31966686	0	692617.5026	6024017.802
590	149.1345135	-35.90917814	Scottsdale	4	10	49.18032787	1	0.200683177	740	2598.672169	223.0076468	48.53934446	1878.244713	576.3087158	11.31966686	0	692612.4655	6024018.689
591	149.1344555	-35.90916415	Scottsdale	4	11	94.78672986	1	0.194389895	740	2593.54521	218.7021003	53.90684217	1883.672701	576.3087158	11.31966686	0	692607.2649	6024020.356
592	149.1344035	-35.90916114	Scottsdale	4	12	5.940594059	1	0.194389895	740	2588.882107	215.7623956	58.60140095	1888.129414	576.3087158	11.31966686	0	692602.5792	6024020.792
593	149.1343465	-35.90915115	Scottsdale	4	13	29	1	0.173733801	740	2583.818407	211.9901519	63.18530677	1893.303201	576.3087158	11.31966686	0	692597.4591	6024022.013
594	149.1342945	-35.90914315	Scottsdale	4	14	13.65187713	1	0.173733801	743	2579.191635	208.7100596	67.48401897	1897.975678	576.7793579	11.28536606	0	692592.7855	6024023.003
595	149.1342435	-35.90913614	Scottsdale	4	15	17.69911504	1	0.153366581	743	2574.648264	205.5688742	71.77934946	1902.523007	576.7793579	11.28536606	0	692588.1997	6024023.881
596	149.1341935	-35.90913014	Scottsdale	4	16	73.7704918	1	0.153366581	743	2570.188064	202.53646	76.05247035	1906.944485	576.7793579	11.28536606	0	692583.7017	6024024.645
597	149.1341365	-35.90912014	Scottsdale	4	17	66.39004149	1	0.147972032	743	2565.127115	198.8519501	80.90050519	1912.120679	576.7793579	11.28536606	0	692578.5817	6024025.867
598	149.1340835	-35.90911214	Scottsdale	4	18	64.28571429	1	0.147972032	743	2560.412395	195.6149226	85.47460837	1916.878704	576.7793579	11.28536606	0	692573.8178	6024026.859
599	149.1340295	-35.90911315	Scottsdale	4	19	23.69668246	1	0.219178081	743	2555.541348	193.2717845	90.31028535	1921.337767	577.3746948	11.24547291	0	692568.9418	6024026.854
600	149.1339745	-35.90911014	Scottsdale	4	20	9.389671362	1	0.219178081	746	2550.610032	190.5892998	95.17780726	1926.052335	577.3746948	11.24547291	0	692563.9853	6024027.296
601	148.8081095	-36.48690812	Sharp	1	1	19.60784314	1	0.155026332	764	154.3434763	154.3434763	2.913352476	32433.6831	558.4619141	10.67364025	0	661960.4035	5960522.784
602	148.8081034	-36.48692912	Sharp	1	2	0	0	0.155026332	764	156.6363639	156.6363639	4.847336137	32436.00388	558.4619141	10.67364025	0	661959.8222	5960520.465
603	148.8081145	-36.48700412	Sharp	1	3	23.4741784	1	0.157386109	764	163.4831978	163.4831978	13.20617537	32442.97956	558.4619141	10.67364025	0	661960.6515	5960512.126
604	148.8081105	-36.48704412	Sharp	1	4	0	0	0.159769014	764	167.591828	167.591828	17.56195108	32447.10032	558.4619141	10.67364025	0	661960.2098	5960507.695
605	148.8081065	-36.48708212	Sharp	1	5	20.16129032	1	0.159769014	764	171.3219263	171.3219263	21.73530179	32451.02306	558.3234863	10.66464806	0	661959.7724	5960503.486
606	148.8081055	-36.48713313	Sharp	1	6	0	0	0.148812413	768	176.0567641	176.0567641	27.38150261	32456.11157	558.3234863	10.66464806	0	661959.5766	5960497.829
607	148.8081015	-36.48721712	Sharp	1	7	0.469483568	1	0.164708704	768	184.0802291	184.0802291	36.68336715	32464.58712	558.3234863	10.66464806	0	661959.0433	5960488.517
608	148.8081405	-36.48726171	Sharp	1	8	0	0	0.161559209	768	186.4932751	186.4932751	41.85678542	32467.41755	558.3234863	10.66464806	0	661962.45	5960483.505
609	148.8081055	-36.48728912	Sharp	1	9	0	0	0.164708704	768	190.7103883	190.7103883	44.67955788	32471.55112	558.3234863	10.66464806	0	661959.2517	5960480.523
610	148.8080995	-36.48731613	Sharp	1	10	4.310344828	1	0.159527332	768	193.563677	193.563677	47.66333115	32474.46729	558.3234863	10.66464806	0	661958.658	5960477.537
611	148.8080975	-36.48734412	Sharp	1	11	54	1	0.159527332	768	196.3377234	196.3377234	50.7666444	32477.319	558.3234863	10.66464806	0	661958.4205	5960474.435
612	148.8080895	-36.48740612	Sharp	1	12	0	0	0.170474514	769	202.6731516	202.6731516	57.64337477	32483.78031	558.2283325	10.65810966	0	661957.5747	5960467.57
613	148.8080885	-36.48743412	Sharp	1	13	0	0	0.170474514	769	205.433881	205.433881	60.75107124	32486.59283	558.2283325	10.65810966	0	661957.4268	5960464.465
614	148.8080874	-36.48749712	Sharp	1	14	0	0	0.166498482	769	211.627139	211.627139	67.74181539	32492.86938	558.2283325	10.65810966	0	661957.206	5960457.478
615	148.8080805	-36.48754312	Sharp	1	15	24.69135802	1	0.166498482	769	216.4390691	216.4390691	72.85205814	32497.70704	558.2283325	10.65810966	0	661956.4832	5960452.386
616	148.8080735	-36.48756612	Sharp	1	16	25.42372881	1	0.166498482	769	218.994198	218.994198	75.41454547	32500.26751	558.2283325	10.65810966	0	661955.8082	5960449.846
617	148.8080645	-36.48760712	Sharp	1	17	0	0	0.166457444	769	223.4112378	223.4112378	79.98260134	32504.69043	558.2283325	10.65810966	0	661954.9166	5960445.313
618	148.8080605	-36.48765613	Sharp	1	18	0	0	0.166457444	770	228.4319538	228.4319538	85.42912792	32509.70404	558.0953369	10.64999962	0	661954.4562	5960439.883
619	148.8080605	-36.48770412	Sharp	1	19	29.41176471	1	0.164700091	770	233.2150991	233.2150991	90.75294876	32514.45623	558.0953369	10.64999962	0	661954.3562	5960434.558
620	148.8080545	-36.48773612	Sharp	1	20	0	0	0.164700091	770	236.648248	236.648248	94.31940489	32517.86728	558.0953369	10.64999962	0	661953.7521	5960431.018
621	148.7938245	-36.49897712	Sharp	2	1	0.99009901	1	0.172496408	814	1516.815002	240.6657029	5.656828148	34165.95312	555.4161377	10.38594437	0	660655.766	5959207.778
622	148.7938915	-36.49902412	Sharp	2	2	0	0	0.16782178	814	1521.028541	247.3472252	12.36281066	34168.82913	555.3226929	10.38037682	0	660661.67	5959202.452
623	148.7939405	-36.49901012	Sharp	2	3	0	0	0.16782178	814	1518.82214	247.1623795	16.5939198	34165.88143	555.4161377	10.38594437	0	660666.0878	5959203.924
624	148.7939955	-36.49902412	Sharp	2	4	0	0	0.166624531	814	1519.620421	250.1805765	21.60919138	34165.67703	555.3226929	10.38037682	0	660670.9852	5959202.279
625	148.7940395	-36.49904012	Sharp	2	5	0	0	0.166624531	814	1520.798856	253.147932	25.73780467	34166.01583	555.3735962	10.38468838	0	660674.8932	5959200.43
626	148.7941045	-36.49905412	Sharp	2	6	0	0	0.161875948	814	1521.500555	256.5988668	31.73366548	34165.50957	555.3735962	10.38468838	0	660680.6862	5959198.769
627	148.7941645	-36.49907812	Sharp	2	7	0	0	0.173524156	814	1523.387495	261.0122666	37.52043624	34166.20098	555.3735962	10.38468838	0	660686.0108	5959196.006
628	148.7942105	-36.49909712	Sharp	2	8	0	0	0.167086065	814	1524.914668	264.4999555	42.0133335	34166.79458	555.3735962	10.38468838	0	660690.0917	5959193.821
629	148.7942665	-36.49909912	Sharp	2	9	0	0	0.167086065	814	1524.465517	266.6332095	46.94671097	34165.31002	555.3735962	10.38468838	0	660695.1034	5959193.506
630	148.7942925	-36.49911312	Sharp	2	10	0	0	0.167086065	814	1525.70035	268.9799143	49.57104093	34165.98608	555.3735962	10.38468838	0	660697.4033	5959191.91
631	148.7943435	-36.49913812	Sharp	2	11	0	0	0.168341711	811	1527.865033	273.3597309	54.69574924	34167.05707	555.4541626	10.39003468	0	660701.9197	5959189.051
632	148.7944125	-36.49914712	Sharp	2	12	0	0	0.171162084	811	1528.084631	276.8428896	60.92304491	34165.91376	555.4541626	10.39003468	0	660708.0813	5959187.937
633	148.7944435	-36.49916512	Sharp	2	13	0	0	0.176232621	811	1529.72817	279.8358442	64.13198349	34166.85783	555.4541626	10.39003468	0	660710.8208	5959185.889
634	148.7944975	-36.49917612	Sharp	2	14	0	0	0.176232621	811	1530.363731	283.0466983	69.11938178	34166.3779	555.4541626	10.39003468	0	660715.6348	5959184.578
635	148.7945415	-36.49919312	Sharp	2	15	0	0	0.164679021	811	1531.778523	286.4956137	73.43040644	34166.82638	555.4541626	10.39003468	0	660719.5407	5959182.619
636	148.7946115	-36.49921512	Sharp	2	16	0	0	0.164679021	809	1533.497002	288.9511935	80.1383571	34167.01488	555.545105	10.3957653	0	660725.765	5959180.061
637	148.7946795	-36.49922412	Sharp	2	17	0	0	0.168052405	809	1533.827358	291.6237908	86.26256799	34165.90596	555.545105	10.3957653	0	660731.8371	5959178.949
638	148.7947175	-36.49924512	Sharp	2	18	0	0	0.168625444	809	1535.78511	291.7336652	90.19325913	34166.95563	555.545105	10.3957653	0	660735.1973	5959176.556
639	148.7947785	-36.49925712	Sharp	2	19	0	0	0.169849753	809	1536.548969	293.9436802	95.80880516	34166.37268	555.545105	10.3957653	0	660740.6362	5959175.123
640	148.7948295	-36.49926712	Sharp	2	20	0	0	0.169849753	809	1537.200048	295.8632196	100.503657	34165.8831	555.545105	10.3957653	0	660745.1835	5959173.928
641	149.1295515	-35.84335214	Tempelton	1	1	44.44444444	1	0.255533189	673	294.865655	39.87326183	6.205708259	2829.089867	593.0900269	11.86167717	0	692323.7766	6031330.974
642	149.1294915	-35.84335615	Tempelton	1	2	49.5412844	1	0.230626166	673	298.4455627	34.48938493	10.66106359	2834.361288	593.0900269	11.86167717	0	692318.3474	6031330.648
643	149.1294305	-35.84335515	Tempelton	1	3	50.4587156	1	0.230626166	673	302.5257192	28.98595929	15.6362678	2839.814282	593.0900269	11.86167717	0	692312.84	6031330.879
644	149.1293715	-35.84335415	Tempelton	1	4	43	1	0.236297205	673	306.5171743	23.66635717	20.70773454	2845.089344	593.0900269	11.86167717	0	692307.5132	6031331.106
645	149.1293215	-35.84336014	Tempelton	1	5	9.950248756	1	0.236297205	673	309.4251934	19.26275732	25.25332853	2849.434519	593.0900269	11.86167717	0	692302.9825	6031330.539
646	149.1292685	-35.84335015	Tempelton	1	6	29.16666667	1	0.25373134	672	313.7455111	14.36735251	29.73924028	2854.339953	593.0720215	11.82878494	0	692298.2194	6031331.752
647	149.1292005	-35.84334614	Tempelton	1	7	0	0	0.25373134	672	318.6757531	8.222748918	35.10833334	2860.472433	593.0720215	11.82878494	0	692292.0869	6031332.33
648	149.1291575	-35.84334615	Tempelton	1	8	8.737864078	1	0.265075386	672	321.633515	4.435557849	38.34430101	2864.30401	593.0720215	11.82878494	0	692288.2029	6031332.414
649	149.1291045	-35.84333915	Tempelton	1	9	0	0	0.265075386	672	325.8025234	0.794450571	42.85941931	2869.154663	593.0720215	11.82878494	0	692283.4326	6031333.295
650	149.1290485	-35.84333615	Tempelton	1	10	9.56937799	1	0.29429704	672	329.919014	5.623829196	47.4799276	2874.199699	593.0720215	11.82878494	0	692278.3816	6031333.738
651	149.1290025	-35.84333814	Tempelton	1	11	75.18796992	1	0.29429704	672	333.0100785	9.78528136	51.13190392	2878.262644	593.0858765	11.77889538	0	692274.2218	6031333.607
652	149.1289515	-35.84333614	Tempelton	1	12	0	0	0.29429704	672	336.7533603	14.38403734	52.93486991	2882.844009	593.0858765	11.77889538	0	692269.6201	6031333.929
653	149.1289075	-35.84333215	Tempelton	1	13	3.29218107	1	0.272932529	672	340.1550797	18.35850542	51.59086018	2886.838042	593.0858765	11.77889538	0	692265.6554	6031334.459
654	149.1288455	-35.84332414	Tempelton	1	14	7.194244604	1	0.272932529	672	345.1301886	23.9837213	49.91717706	2892.509035	593.0858765	11.77889538	0	692260.0746	6031335.469
655	149.1287865	-35.84332315	Tempelton	1	15	14.61187215	1	0.277069211	672	349.4417628	29.31362107	49.24833309	2897.785333	593.0858765	11.77889538	0	692254.7478	6031335.695
656	149.1287245	-35.84331514	Tempelton	1	16	0.448430493	1	0.284295291	672	354.4618453	34.9529502	47.35534779	2903.456436	593.2421875	11.70160484	0	692249.1669	6031336.705
657	149.1286785	-35.84330714	Tempelton	1	17	16.66666667	1	0.284295291	672	358.3340606	39.15961984	46.12254148	2907.70134	593.2421875	11.70160484	0	692245.0313	6031337.683
658	149.1286165	-35.84330614	Tempelton	1	18	19.23076923	1	0.277674049	672	362.9316188	44.60847901	46.12731807	2913.245411	593.2421875	11.70160484	0	692239.4335	6031337.916
659	149.1285635	-35.84330714	Tempelton	1	19	28.45528455	1	0.277674049	672	366.7647038	47.10608379	46.87039845	2917.95115	593.2421875	11.70160484	0	692234.6439	6031337.909
660	149.1285105	-35.84330014	Tempelton	1	20	0	0	0.291778624	672	371.1282586	49.96959439	47.2286635	2922.801931	593.2421875	11.70160484	0	692229.8735	6031338.79
661	149.1301965	-35.84401614	Tempelton	2	1	87.37864078	1	0.285642058	675	201.990581	111.7840635	75.89915645	2760.093624	592.7709961	11.87262154	0	692380.432	6031256.044
662	149.1302395	-35.84401414	Tempelton	2	2	76.57657658	1	0.285642058	675	199.2345966	115.1236662	79.63458058	2756.281316	592.8742065	11.88369846	0	692384.3208	6031256.181
663	149.1303025	-35.84402015	Tempelton	2	3	63.7254902	1	0.278573215	675	194.5893522	120.5100263	85.33637395	2750.553287	592.7709961	11.87262154	0	692389.9967	6031255.391
664	149.1303605	-35.84401715	Tempelton	2	4	86.36363636	1	0.278573215	675	191.0231108	125.0935153	90.39883302	2745.416465	592.7709961	11.87262154	0	692395.2428	6031255.61
665	149.1303955	-35.84402514	Tempelton	2	5	61.40350877	1	0.278573215	675	188.1429506	128.3355968	93.67358904	2742.159552	592.7709961	11.87262154	0	692398.3848	6031254.654
666	149.1304595	-35.84402714	Tempelton	2	6	73.52941176	1	0.2756024	673	183.9136084	133.6986756	99.38895264	2736.406256	592.7783813	11.88910294	0	692404.1608	6031254.306
667	149.1305075	-35.84403214	Tempelton	2	7	66.96428571	1	0.2756024	669	180.5156315	137.8961161	103.7522005	2732.035363	592.7783813	11.88910294	0	692408.4842	6031253.657
668	149.1305725	-35.84403815	Tempelton	2	8	64.81481481	1	0.275566757	669	176.045653	143.5642431	109.6464357	2726.128584	592.7783813	11.88910294	0	692414.3408	6031252.863
669	149.1306035	-35.84404614	Tempelton	2	9	68.08510638	1	0.275566757	669	173.517529	146.4910625	112.5625725	2723.229093	592.7783813	11.88910294	0	692417.1216	6031251.915
670	149.1306745	-35.84404915	Tempelton	2	10	76.33587786	1	0.27138117	669	169.0037184	152.5604603	118.9301812	2716.834109	592.7783813	11.88910294	0	692423.5274	6031251.442
671	149.1307125	-35.84406015	Tempelton	2	11	79.36507937	1	0.27138117	667	165.6538843	156.2014593	122.527305	2713.260789	592.8392944	11.91619778	0	692426.9331	6031250.147
672	149.1307745	-35.84406115	Tempelton	2	12	81.73076923	1	0.277835578	667	161.523376	161.4611996	127.9791292	2707.702487	592.8392944	11.91619778	0	692432.5308	6031249.914
673	149.1308175	-35.84406815	Tempelton	2	13	42.10526316	1	0.277835578	667	158.2155873	158.2155873	130.9530765	2703.746388	592.8392944	11.91619778	0	692436.3978	6031249.053
674	149.1308725	-35.84408114	Tempelton	2	14	66.44518272	1	0.273624092	667	153.7063561	153.7063561	134.5337336	2698.621321	592.8392944	11.91619778	0	692441.3343	6031247.503
675	149.1309435	-35.84408014	Tempelton	2	15	67.13780919	1	0.273624092	667	149.4052227	149.4052227	140.218512	2692.290603	592.8392944	11.91619778	0	692447.7497	6031247.474
676	149.1309705	-35.84408515	Tempelton	2	16	84.74576271	1	0.269250631	667	147.3629485	147.3629485	142.1216128	2689.796729	592.8392944	11.91619778	0	692450.1764	6031246.866
677	149.1310215	-35.84409315	Tempelton	2	17	70.75471698	1	0.269250631	666	143.5299539	143.5299539	145.8363838	2685.109386	592.8493042	11.92838097	0	692454.7636	6031245.878
678	149.1311075	-35.84409014	Tempelton	2	18	65.51724138	1	0.276015729	666	138.008368	138.008368	152.118208	2677.470352	592.8493042	11.92838097	0	692462.5388	6031246.042
679	149.1311535	-35.84410014	Tempelton	2	19	31.25	1	0.276015729	666	134.2433429	134.2433429	154.6809239	2673.197697	592.8493042	11.92838097	0	692466.6695	6031244.842
680	149.1312225	-35.84409914	Tempelton	2	20	36.43724696	1	0.283008814	666	129.9356329	129.9356329	159.7156202	2667.046321	592.8493042	11.92838097	0	692472.9043	6031244.817
681	148.7785805	-36.51667112	Tineke	1	1	0	0	0.196374625	827	3487.693493	195.6352254	31.13600804	36481.05285	560.0916138	10.30288601	0	659254.1084	5957270.136
682	148.7785435	-36.51664412	Tineke	1	2	0	0	0.196374625	827	3485.494471	199.9849786	34.92182081	36479.42539	560.0916138	10.30288601	0	659250.8504	5957273.193
683	148.7785065	-36.51660712	Tineke	1	3	0	0	0.19534497	827	3482.217761	204.8854961	39.16090752	36476.76114	560.0916138	10.30288601	0	659247.613	5957277.359
684	148.7784605	-36.51656712	Tineke	1	4	0	0	0.201754391	828	3478.799838	210.6688533	44.49889591	36474.07193	560.1138306	10.30051613	0	659243.5757	5957281.873
685	148.7784295	-36.51653312	Tineke	1	5	0	0	0.201754391	828	3475.738977	214.9713886	48.50253253	36471.52974	560.1138306	10.30051613	0	659240.8694	5957285.696
686	148.7784005	-36.51649812	Tineke	1	6	0	0	0.195214793	829	3472.533141	219.193749	52.50800571	36468.82031	559.854248	10.28742123	0	659238.3442	5957289.627
687	148.7783695	-36.51645712	Tineke	1	7	0	0	0.195214793	829	3468.722086	223.9363304	57.09671869	36465.5524	559.854248	10.28742123	0	659235.6522	5957294.227
688	148.7783375	-36.51641512	Tineke	1	8	0	0	0.193478256	829	3464.827727	228.839449	61.93878999	36462.21357	559.854248	10.28742123	0	659232.8728	5957298.939
689	148.7782985	-36.51637812	Tineke	1	9	0	0	0.178393349	829	3461.620271	233.9935246	67.09312235	36459.61657	559.854248	10.28742123	0	659229.4562	5957303.108
690	148.7782565	-36.51633312	Tineke	1	10	0	0	0.178393349	829	3457.614858	239.8694139	73.00854737	36456.28543	559.854248	10.28742123	0	659225.7873	5957308.17
691	148.7782355	-36.51629912	Tineke	1	11	0	0	0.187915742	829	3454.372285	243.5216798	76.73743071	36453.42715	559.854248	10.28742123	0	659223.9765	5957311.977
692	148.7782125	-36.51627112	Tineke	1	12	0	0	0.187915742	829	3451.82163	246.9655588	80.25002957	36451.25575	559.854248	10.28742123	0	659221.9743	5957315.121
693	148.7781875	-36.51623112	Tineke	1	13	0	0	0.187639192	829	3448.018444	251.3206579	84.75060708	36447.90341	559.5014648	10.26402855	0	659219.8175	5957319.6
694	148.7781475	-36.51618712	Tineke	1	14	0	0	0.188784003	829	3444.0978	257.0525795	90.61633648	36444.61418	559.5014648	10.26402855	0	659216.3257	5957324.548
695	148.7781185	-36.51615512	Tineke	1	15	0	0	0.188784003	829	3441.248783	261.2235398	94.89088344	36442.21991	559.5014648	10.26402855	0	659213.7944	5957328.146
696	148.7780875	-36.51612012	Tineke	1	16	0	0	0.18856822	829	3438.121469	265.7416877	99.5300793	36439.57882	559.5014648	10.26402855	0	659211.0901	5957332.08
697	148.7780655	-36.51608612	Tineke	1	17	0	0	0.200659707	829	3434.916465	269.5519775	103.506774	36436.75501	559.5014648	10.26402855	0	659209.1896	5957335.888
698	148.7780265	-36.51604412	Tineke	1	18	0	0	0.19242382	829	3431.210088	275.1275375	109.2264542	36433.6439	559.5014648	10.26402855	0	659205.7833	5957340.612
699	148.7779885	-36.51600312	Tineke	1	19	0	0	0.19242382	829	3427.595569	280.5754261	114.8159304	36430.60471	559.5014648	10.26402855	0	659202.4644	5957345.224
700	148.7779595	-36.51596412	Tineke	1	20	0	0	0.189456344	832	3424.011001	285.255314	119.6766885	36427.48731	559.5014648	10.26402855	0	659199.9474	5957349.598
701	148.7839475	-36.50386112	Tineke	2	1	0	0	0.202854797	828	2001.868609	388.6130377	39.42176756	34981.46286	556.0500488	10.28330803	0.458999991	659761.0515	5958682.383
702	148.7839479	-36.50382814	Tineke	2	2	0	0	0.202854797	828	1998.239745	386.5473838	39.66338008	34978.02923	556.0500488	10.28330803	0.458999991	659761.157	5958686.041
703	148.7838845	-36.50378012	Tineke	2	3	0	0	0.201394469	828	1993.769676	378.8436235	46.18279505	34975.07098	556.0500488	10.28330803	0.458999991	659755.5755	5958691.474
704	148.7838488	-36.50375927	Tineke	2	4	18.60465116	1	0.201394469	828	1991.940791	374.9016135	49.83142894	34974.04597	556.0500488	10.28330803	0.458999991	659752.426	5958693.846
705	148.7838225	-36.50374412	Tineke	2	5	0	0	0.201394469	829	1990.622033	372.003668	52.54872991	34973.31633	556.0500488	10.28330803	0.458999991	659750.0965	5958695.57
706	148.7837949	-36.50372907	Tineke	2	6	0	0	0.209252864	829	1989.331772	369.0258085	55.38107141	34972.63318	555.9395142	10.28065872	0.458999991	659747.663	5958697.286
707	148.7837615	-36.50370812	Tineke	2	7	10.1010101	1	0.206122994	829	1987.477935	365.2366543	58.93642962	34971.52946	555.9395142	10.28065872	0.458999991	659744.7071	5958699.666
708	148.7837368	-36.50370728	Tineke	2	8	0	0	0.206122994	830	1987.717292	363.3689107	61.06571451	34972.22923	555.8915405	10.27538872	0.458999991	659742.504	5958699.799
709	148.7836985	-36.50367012	Tineke	2	9	0	0	0.201650336	830	1984.16108	358.1971377	65.6445534	34969.60143	555.8915405	10.27538872	0.458999991	659739.1427	5958703.986
710	148.7836692	-36.50365702	Tineke	2	10	0	0	0.201650336	830	1983.125393	355.2149388	68.60424354	34969.17703	555.8915405	10.27538872	0.458999991	659736.551	5958705.488
711	148.7835835	-36.50360112	Tineke	2	11	0	0	0.203818366	830	1978.19708	345.3708015	78.02714855	34966.12345	555.8915405	10.27538872	0.458999991	659728.9847	5958711.831
712	148.78357	-36.50358338	Tineke	2	12	0	0	0.203818366	830	1976.443253	343.2677116	79.90653556	34964.713	555.8915405	10.27538872	0.458999991	659727.819	5958713.822
713	148.7835095	-36.50354912	Tineke	2	13	0	0	0.203818366	830	1973.560977	336.6423811	86.41177602	34963.09929	555.8915405	10.27538872	0.458999991	659722.4638	5958717.723
714	148.7834741	-36.5035228	Tineke	2	14	22.72727273	1	0.20210804	830	1971.193859	332.3827107	90.51340725	34961.50131	555.8765869	10.27168751	0.458999991	659719.353	5958720.702
715	148.7834205	-36.50348612	Tineke	2	15	0	0	0.20210804	831	1967.972657	326.1207367	96.61371939	34959.41735	555.8765869	10.27168751	0.458999991	659714.6221	5958724.86
716	148.783399	-36.50346788	Tineke	2	16	0	0	0.20210804	830	1966.297862	323.3962997	99.23817798	34958.21395	555.8765869	10.27168751	0.458999991	659712.738	5958726.919
717	148.7833675	-36.50343712	Tineke	2	17	0	0	0.207378134	830	1963.408563	319.1498944	103.3164978	34956.03608	555.8606567	10.27367687	0.458999991	659709.9759	5958730.384
718	148.7833794	-36.50344909	Tineke	2	18	0	0	0.207378134	830	1964.537972	320.774643	101.7548983	34956.89545	555.8606567	10.27367687	0.458999991	659711.018	5958729.036
719	148.7832685	-36.50337212	Tineke	2	19	0	0	0.193735793	830	1957.825166	307.7722758	114.548978	34952.47252	555.8606567	10.27367687	0.458999991	659701.2426	5958737.759
720	148.783291	-36.50339794	Tineke	2	20	3.571428571	1	0.193735793	830	1960.295783	311.0427995	111.4014118	34954.42406	555.8606567	10.27367687	0.458999991	659703.213	5958734.857
721	148.7822005	-36.50554612	Tineke	3	1	4.545454545	1	0.203995794	833	2212.661745	407.4146436	59.02138581	35211.98044	556.3201294	10.26135635	0	659601.1238	5958498.347
722	148.7822775	-36.50559212	Tineke	3	2	69.56521739	1	0.203995794	833	2216.318456	415.4395994	51.54161013	35214.27933	556.3201294	10.26135635	0	659607.9255	5958493.116
723	148.7822715	-36.50559012	Tineke	3	3	73.07692308	1	0.203995794	833	2216.204842	414.9609501	52.09633837	35214.26414	556.3201294	10.26135635	0	659607.3923	5958493.348
724	148.7824075	-36.50566212	Tineke	3	4	28.30188679	1	0.195109263	832	2221.718044	428.3291596	39.85070794	35217.3703	556.4216919	10.26974392	0	659619.4248	5958485.135
725	148.7823755	-36.50564112	Tineke	3	5	24.69135802	1	0.195109263	832	2219.970993	424.8009533	42.58729691	35216.21806	556.4216919	10.26974392	0	659616.6019	5958487.518
726	148.7823155	-36.50561412	Tineke	3	6	9.852216749	1	0.196354166	833	2218.055979	419.3423658	47.9894306	35215.34118	556.3201294	10.26135635	0	659611.2837	5958490.613
727	148.7821435	-36.50550112	Tineke	3	7	44.71544715	1	0.199357778	833	2208.781926	400.4614452	64.99481641	35209.14547	556.3201294	10.26135635	0	659596.1112	5958503.434
728	148.7820965	-36.50546512	Tineke	3	8	22.42152466	1	0.199357778	833	2205.715093	394.8369968	70.05259859	35206.92324	556.3201294	10.26135635	0	659591.9757	5958507.506
729	148.7820735	-36.50543512	Tineke	3	9	40.32258065	1	0.206915185	835	2202.873327	390.9222502	72.96727926	35204.55357	556.2456665	10.25425243	0	659589.9774	5958510.872
730	148.7820365	-36.50540112	Tineke	3	10	31	1	0.207072064	835	2199.857321	385.9657265	77.30239004	35202.21925	556.1358643	10.2515707	0	659586.7334	5958514.705
731	148.7820075	-36.50537412	Tineke	3	11	99.00990099	1	0.207072064	835	2197.459653	382.0482923	80.76993421	35200.35293	556.1358643	10.2515707	0	659584.1915	5958517.749
732	148.7819715	-36.50534012	Tineke	3	12	19.90049751	1	0.212920591	835	2194.438435	377.1423125	85.15481042	35197.98779	556.1358643	10.2515707	0	659581.0371	5958521.58
733	148.7819285	-36.50531012	Tineke	3	13	9.259259259	1	0.207212061	835	2191.988926	372.2862756	89.99771747	35196.26139	556.1358643	10.2515707	0	659577.2476	5958524.98
734	148.7818785	-36.50527612	Tineke	3	14	55.94405594	1	0.208209559	835	2189.248384	366.7319276	95.62086676	35194.34675	556.1358643	10.2515707	0	659572.8393	5958528.835
735	148.7818365	-36.50524112	Tineke	3	15	61.67400881	1	0.210468918	835	2186.258455	361.4618608	100.6703387	35192.07275	556.1358643	10.2515707	0	659569.1495	5958532.787
736	148.7817995	-36.50521412	Tineke	3	16	71.42857143	1	0.210468918	834	2184.046721	357.1870781	104.9599031	35190.46631	556.1063843	10.2465601	0.458999991	659565.8912	5958535.844
737	148.7817595	-36.50518612	Tineke	3	17	72.46376812	1	0.198136479	834	2181.793138	352.6854237	109.5533284	35188.85421	556.1063843	10.2465601	0.458999991	659562.3662	5958539.016
738	148.7817115	-36.50514712	Tineke	3	18	80.35714286	1	0.204539314	834	2178.513423	346.7734525	115.36024	35186.35983	556.1063843	10.2465601	0.458999991	659558.1473	5958543.423
739	148.7816805	-36.50511612	Tineke	3	19	70.92198582	1	0.204539314	832	2175.773839	342.4024508	119.4333605	35184.14842	556.0647583	10.24748898	0.458999991	659555.4345	5958546.913
740	148.7816365	-36.50508412	Tineke	3	20	75	1	0.20905827	832	2173.191925	337.3527248	124.6006192	35182.25223	556.0647583	10.24748898	0.458999991	659551.5594	5958550.536
741	149.0992374	-36.26146815	Whiting	1	1	6.451612903	1	0.166622654	882	9216.76474	183.4591128	5.649457544	2347.505882	509.6117554	10.56731701	1.092000008	688585.0249	5985004.939
742	149.0991924	-36.26146214	Whiting	1	2	0	0	0.166622654	882	9215.257127	184.1122154	8.5452723	2346.653239	509.6117554	10.56731701	1.092000008	688580.9962	5985005.693
743	149.0991264	-36.26145814	Whiting	1	3	0	0	0.161413044	882	9213.570759	184.6964935	14.04147004	2345.94857	509.6117554	10.56731701	1.092000008	688575.0758	5985006.265
744	149.0990664	-36.26145414	Whiting	1	4	4.694835681	1	0.161413044	882	9212.000688	185.4326206	19.07704293	2345.162971	509.6117554	10.56731701	1.092000008	688569.6946	5985006.826
745	149.0990164	-36.26144614	Whiting	1	5	39.6039604	1	0.16505377	883	9210.188453	186.6793616	23.35699677	2343.87519	509.6857605	10.55853271	1.092000008	688565.2215	5985007.811
746	149.0989544	-36.26144014	Whiting	1	6	0	0	0.169552073	883	9208.369781	187.9363019	28.60244842	2342.723646	509.6857605	10.55853271	1.092000008	688559.6654	5985008.597
747	149.0989144	-36.26143814	Whiting	1	7	0	0	0.155299917	883	9207.400625	188.6262002	31.97062509	2342.193934	509.6857605	10.55853271	1.092000008	688556.0763	5985008.897
748	149.0988384	-36.26143814	Whiting	1	8	0	0	0.159789532	883	9205.975663	189.0546988	38.34657948	2341.623073	509.6857605	10.55853271	1.092000008	688549.2479	5985009.045
749	149.0987994	-36.26142915	Whiting	1	9	0	0	0.159789532	883	9204.269886	189.2400588	41.98552831	2340.342817	509.6857605	10.55853271	1.092000008	688545.7655	5985010.119
750	149.0987344	-36.26142614	Whiting	1	10	66.07929515	1	0.159789532	884	9202.730764	188.3967965	47.64805548	2339.5463	509.7486877	10.55211258	1.092000008	688539.9326	5985010.579
751	149.0986734	-36.26142615	Whiting	1	11	24.03846154	1	0.160714284	884	9201.59649	185.754291	52.9161597	2339.124718	509.7486877	10.55211258	1.092000008	688534.4519	5985010.697
752	149.0986034	-36.26142314	Whiting	1	12	0	0	0.161538467	884	9199.971242	183.1312338	59.0890965	2338.322915	509.7486877	10.55211258	1.092000008	688528.1698	5985011.167
753	149.0985374	-36.26141514	Whiting	1	13	0	0	0.161538467	884	9197.881817	181.3436259	65.06208297	2337.010691	509.7486877	10.55211258	1.092000008	688522.2591	5985012.183
754	149.0985054	-36.26140515	Whiting	1	14	0	0	0.163248569	884	9196.205915	181.1620079	68.11782746	2335.70285	509.7486877	10.55211258	1.092000008	688519.408	5985013.354
755	149.0984484	-36.26140315	Whiting	1	15	0	0	0.163248569	885	9194.938569	179.3466225	73.15280775	2335.130734	509.8314209	10.54365158	1.092000008	688514.2915	5985013.687
756	149.0983794	-36.26139915	Whiting	1	16	0	0	0.158601403	885	9193.236769	177.486428	79.30055488	2334.27849	509.8314209	10.54365158	1.092000008	688508.1017	5985014.265
757	149.0983344	-36.26138815	Whiting	1	17	0	0	0.158601403	885	9191.21728	177.2599731	83.51226032	2332.802055	509.8314209	10.54365158	1.092000008	688504.085	5985015.573
758	149.0982884	-36.26137715	Whiting	1	18	0	0	0.158601403	885	9189.180959	177.1065402	87.81288878	2331.326773	509.8314209	10.54365158	1.092000008	688499.9784	5985016.883
759	149.0982414	-36.26137215	Whiting	1	19	0	0	0.160267115	885	9187.78022	176.3936388	92.05592121	2330.518081	509.8314209	10.54365158	1.092000008	688495.7676	5985017.529
760	149.0982124	-36.26136115	Whiting	1	20	0	0	0.153973505	885	9186.056459	176.8501914	94.86611071	2329.14577	509.8314209	10.54365158	1.092000008	688493.1885	5985018.806
761	149.0902094	-36.25430415	Whiting	2	1	0	0	0.201920509	917	8291.503372	46.09868969	8.879938019	1512.00788	514.75	10.36668873	6.552000046	687791.0387	5985817.274
762	149.0902304	-36.25435115	Whiting	2	2	0	0	0.201920509	916	8296.928892	46.34472214	7.266745463	1517.259885	514.75	10.36668873	6.552000046	687792.8131	5985812.019
763	149.0902314	-36.25439915	Whiting	2	3	0	0	0.206924975	916	8302.216631	48.82723763	10.51340823	1522.586724	514.75	10.36668873	6.552000046	687792.7881	5985806.692
764	149.0902424	-36.25444315	Whiting	2	4	0	0	0.206924975	916	8307.188886	50.75544606	14.22480149	1527.488921	514.75	10.36668873	6.552000046	687793.6711	5985801.789
765	149.0902614	-36.25449215	Whiting	2	5	0	0	0.202003345	916	8312.809542	52.92224376	18.91848589	1532.961881	514.75	10.36668873	6.552000046	687795.261	5985796.316
766	149.0902474	-36.25452015	Whiting	2	6	0	0	0.202003345	916	8315.713375	55.97125996	22.22549828	1536.040535	514.75	10.36668873	6.552000046	687793.936	5985793.237
767	149.0902574	-36.25458514	Whiting	2	7	0	0	0.200572252	912	8322.980467	60.6262886	29.14446738	1543.270279	514.5941162	10.37045288	6.552000046	687794.6789	5985786.007
768	149.0902554	-36.25461715	Whiting	2	8	0	0	0.200572252	912	8326.473541	63.4851845	32.6860559	1546.817118	514.5941162	10.37045288	6.552000046	687794.4226	5985782.46
769	149.0902814	-36.25467715	Whiting	2	9	0	0	0.192129627	912	8333.389688	64.28262656	39.09844711	1553.525576	514.5941162	10.37045288	6.552000046	687796.6151	5985775.753
770	149.0902754	-36.25471214	Whiting	2	10	0	0	0.192129627	912	8337.161894	66.43501472	43.00642161	1557.395646	514.5941162	10.37045288	6.552000046	687795.9922	5985771.882
771	149.0902814	-36.254745	Whiting	2	11	0	0	0.202164009	912	8340.847538	67.68880041	46.61885891	1561.053078	514.5941162	10.37045288	6.552000046	687796.453	5985768.225
772	149.0902969	-36.25479625	Whiting	2	12	0	0	0.202164009	912	8346.671216	63.16270956	52.26261134	1566.770118	514.5941162	10.37045288	6.552000046	687797.723	5985762.51
773	149.090321	-36.25483876	Whiting	2	13	4.739336493	1	0.204570785	912	8351.641851	60.08248526	56.9939795	1571.538764	514.5941162	10.37045288	6.552000046	687799.787	5985757.747
774	149.0903381	-36.25488138	Whiting	2	14	62.78026906	1	0.204570785	908	8356.537615	56.93317749	61.77775109	1576.306169	514.5574951	10.36845779	6.552000046	687801.215	5985752.985
775	149.0903533	-36.25492262	Whiting	2	15	80.97165992	1	0.204104275	908	8361.258123	54.07782017	66.42401409	1580.916013	514.5574951	10.36845779	6.552000046	687802.485	5985748.381
776	149.0903669	-36.2549696	Whiting	2	16	71.12970711	1	0.204104275	908	8366.590894	50.94366431	71.71223436	1586.156204	514.5574951	10.36845779	6.552000046	687803.597	5985743.142
777	149.0903839	-36.2550108	Whiting	2	17	0	0	0.202751026	908	8371.32996	48.85375092	76.39820984	1590.719616	514.5574951	10.36845779	6.552000046	687805.025	5985738.538
778	149.0903692	-36.25505542	Whiting	2	18	25.74257426	1	0.202751026	908	8376.050567	44.66596319	81.22350848	1595.677264	514.5574951	10.36845779	6.552000046	687803.597	5985733.617
779	149.0903827	-36.25509668	Whiting	2	19	2.040816327	1	0.202751026	908	8380.75254	41.59906486	85.8814895	1600.249351	514.5574951	10.36845779	6.552000046	687804.708	5985729.013
780	149.0904002	-36.25515647	Whiting	2	20	76.92307692	1	0.194398686	906	8387.540493	37.13992229	92.62772091	1606.87643	514.7485352	10.35584545	6.552000046	687806.137	5985722.346
781	149.1885105	-35.71541415	Wilkinson	1	1	0	0	0.145508975	730	4771.270321	21.93706874	43.39779767	2704.654071	612.1824341	11.58276939	0	697966.414	6045406.382
782	149.1884785	-35.71544515	Wilkinson	1	2	0	0	0.145508975	732	4768.086319	26.26760857	47.05817005	2701.789835	612.1824341	11.58276939	0	697963.4422	6045403.007
783	149.1884445	-35.71547315	Wilkinson	1	3	0	0	0.145508975	734	4764.752878	30.43723277	50.91755144	2698.745429	611.9821777	11.59826279	0	697960.2969	6045399.97
784	149.1884095	-35.71550015	Wilkinson	1	4	0	0	0.155667827	734	4761.340389	34.60820366	54.90028167	2695.612892	611.9821777	11.59826279	0	697957.0636	6045397.045
785	149.1883845	-35.71552815	Wilkinson	1	5	9.433962264	1	0.155667827	734	4758.821581	38.43665217	58.14076393	2693.38997	611.9821777	11.59826279	0	697954.7325	6045393.989
786	149.1883305	-35.71555615	Wilkinson	1	6	0	0	0.155667827	734	4753.689893	43.70394945	63.85088213	2688.546918	611.9821777	11.59826279	0	697949.7778	6045390.992
787	149.1882745	-35.71559515	Wilkinson	1	7	0	0	0.144054145	734	4748.277213	50.17329214	70.24551889	2683.545844	611.9821777	11.59826279	0	697944.6149	6045386.779
788	149.1882215	-35.71562614	Wilkinson	1	8	0	0	0.144054145	734	4743.211739	55.82288917	76.05258467	2678.807937	611.9821777	11.59826279	0	697939.7432	6045383.447
789	149.1881855	-35.71564215	Wilkinson	1	9	0	0	0.156343952	736	4739.818384	58.89731979	79.75849021	2675.582226	611.8652344	11.60896873	0	697936.4466	6045381.744
790	149.1881485	-35.71565615	Wilkinson	1	10	0	0	0.156343952	736	4736.353783	61.86405874	83.44847405	2672.263247	611.8652344	11.60896873	0	697933.0646	6045380.266
791	149.1881075	-35.71567615	Wilkinson	1	11	0	0	0.171604574	736	4732.474004	65.66228261	87.75574815	2668.596073	611.8652344	11.60896873	0	697929.3057	6045378.13
792	149.1880695	-35.71569214	Wilkinson	1	12	0	0	0.171604574	736	4728.901965	69.00145682	91.62444628	2665.193473	612.0167236	11.59427929	0	697925.8283	6045376.432
793	149.1880235	-35.71571815	Wilkinson	1	13	0	0	0.171604574	738	4724.518559	73.71852627	96.63555701	2661.091603	612.0167236	11.59427929	0	697921.6022	6045373.64
794	149.1879725	-35.71575215	Wilkinson	1	14	0	0	0.190893173	738	4719.614299	79.46285332	102.4595609	2656.560871	612.0167236	11.59427929	0	697916.9041	6045369.971
795	149.1879345	-35.71577215	Wilkinson	1	15	0	0	0.179712698	738	4716.008968	83.28833244	106.5338149	2653.17464	612.0167236	11.59427929	0	697913.4167	6045367.829
796	149.1878845	-35.71580315	Wilkinson	1	16	0	0	0.193847939	736	4711.225147	87.73648372	112.139964	2648.735073	611.8471069	11.60878468	0	697908.8165	6045364.491
797	149.1878415	-35.71583315	Wilkinson	1	17	0	0	0.193847939	736	4707.083434	91.73783718	117.1440016	2644.930462	611.8471069	11.60878468	0	697904.852	6045361.25
798	149.1877915	-35.71585715	Wilkinson	1	18	0	0	0.193847939	736	4702.3642	95.35318387	122.3912073	2640.478996	611.8471069	11.60878468	0	697900.2691	6045358.688
799	149.1877525	-35.71588215	Wilkinson	1	19	0	0	0.208482683	736	4698.629711	98.9459155	126.8205806	2637.028445	611.8471069	11.60878468	0	697896.6788	6045355.993
800	149.1877065	-35.71590315	Wilkinson	1	20	0	0	0.208482683	736	4694.299452	102.374848	131.5902765	2632.934911	611.8471069	11.60878468	0	697892.4652	6045353.757
801	149.1894285	-35.70327514	Wilkinson	2	1	0	0	0.190643862	744	4708.126449	16.94726343	2.521282487	2548.977545	613.1096191	11.65820503	0	698079.5168	6046751.172
802	149.1894795	-35.70329115	Wilkinson	2	2	0	0	0.190643862	744	4712.781485	19.52375297	6.761632677	2553.895949	613.1096191	11.65820503	0	698084.0919	6046749.294
803	149.1895275	-35.70331115	Wilkinson	2	3	0	0	0.179349154	744	4717.176209	23.17189556	11.58408826	2558.668109	613.1096191	11.65820503	0	698088.3857	6046746.978
804	149.1895755	-35.70332515	Wilkinson	2	4	0	0	0.175793946	744	4721.555952	26.64431548	16.09931195	2563.266921	613.1096191	11.65820503	0	698092.6944	6046745.328
805	149.1896315	-35.70334715	Wilkinson	2	5	0	0	0.175793946	745	4726.681438	31.56693565	21.71464983	2568.796416	613.1513062	11.65175724	0	698097.7071	6046742.774
806	149.1896815	-35.70337015	Wilkinson	2	6	0	0	0.163456783	745	4731.267937	36.41531125	26.90903417	2573.831013	613.1513062	11.65175724	0	698102.1744	6046740.122
807	149.1897255	-35.70338915	Wilkinson	2	7	0	0	0.155716002	745	4735.301653	40.65298234	31.41433565	2578.226166	613.1513062	11.65175724	0	698106.1087	6046737.925
808	149.1897825	-35.70340815	Wilkinson	2	8	0	0	0.165569618	745	4740.512312	44.72209192	36.95703002	2583.756922	613.1513062	11.65175724	0	698111.2193	6046735.702
809	149.1898375	-35.70343715	Wilkinson	2	9	0	0	0.165569618	745	4745.572029	49.06903252	42.86312536	2589.40466	613.1513062	11.65175724	0	698116.1242	6046732.374
810	149.1898645	-35.70344515	Wilkinson	2	10	0	0	0.165569618	745.999939	4748.038191	50.66444656	45.43618034	2591.995588	613.1513062	11.65175724	0	698118.5475	6046731.432
811	149.1899035	-35.70346315	Wilkinson	2	11	0	0	0.168586388	745.999939	4751.619914	53.77129631	49.48992061	2595.926175	613.0861816	11.6519413	0	698122.0319	6046729.357
812	149.1899555	-35.70348915	Wilkinson	2	12	0	0	0.170859545	744	4756.402794	58.29796396	55.00108927	2601.226425	613.0861816	11.6519413	0	698126.6727	6046726.367
813	149.1900405	-35.70352615	Wilkinson	2	13	0	0	0.164147988	744	4764.207036	65.49186237	54.72706722	2609.730346	613.0861816	11.6519413	0	698134.2723	6046722.091
814	149.1900975	-35.70355015	Wilkinson	2	14	0	0	0.164147988	744	4769.439709	70.43266943	48.98075889	2615.409865	613.0861816	11.6519413	0	698139.3706	6046719.314
815	149.1901185	-35.70355115	Wilkinson	2	15	0	0	0.160603806	744	4771.342645	71.55920595	47.3873602	2617.271982	613.0861816	11.6519413	0	698141.2683	6046719.16
816	149.1901555	-35.70356315	Wilkinson	2	16	0	0	0.159597933	745	4774.72836	74.54731265	43.92511585	2620.853599	613.1207886	11.6466732	0	698144.5865	6046717.754
817	149.1902325	-35.70360815	Wilkinson	2	17	0	0	0.168972328	745	4781.841848	82.68787008	35.36563153	2628.897911	613.1207886	11.6466732	0	698151.4424	6046712.607
818	149.1902985	-35.70363815	Wilkinson	2	18	0	0	0.168972328	745	4787.913672	88.98787341	28.65494592	2635.542218	613.1207886	11.6466732	0	698157.3402	6046709.145
819	149.1903405	-35.70365015	Wilkinson	2	19	0	0	0.174634635	745	4791.753995	88.67012393	24.97128732	2639.560609	613.1207886	11.6466732	0	698161.1108	6046707.729
820	149.1903635	-35.70365315	Wilkinson	2	20	0	0	0.174634635	745	4793.844799	86.76187111	23.2960023	2641.655354	613.1207886	11.6466732	0	698163.1845	6046707.35
821	149.1832465	-35.70008315	Wilkinson	3	1	80	1	0.20580034	716	4153.628188	55.48541776	12.8114662	1923.442442	613.6687622	11.74015713	0	697528.0152	6047117.739
822	149.1832845	-35.70010315	Wilkinson	3	2	28.84615385	1	0.179056987	716	4156.939894	56.32107961	16.69347708	1927.232152	613.6687622	11.74015713	0	697531.4044	6047115.444
823	149.1833175	-35.70012415	Wilkinson	3	3	3.827751196	1	0.179056987	716	4159.79513	57.55400043	20.42497711	1930.599129	613.6687622	11.74015713	0	697534.3387	6047113.048
824	149.1833665	-35.70014415	Wilkinson	3	4	52.40174672	1	0.179056987	717	4164.103771	57.52425999	25.13479196	1935.369706	613.6444092	11.73602772	0	697538.7233	6047110.73
825	149.1834145	-35.70016915	Wilkinson	3	5	17.24137931	1	0.187104195	717	4168.294158	58.47320388	30.21847348	1940.156208	613.6444092	11.73602772	0	697543.0051	6047107.86
826	149.1834575	-35.70019614	Wilkinson	3	6	6.481481481	1	0.187104195	717	4172.023134	60.18209519	35.12060679	1944.541766	613.6444092	11.73602772	0	697546.8294	6047104.779
827	149.1835145	-35.70022815	Wilkinson	3	7	23.25581395	1	0.195168823	718.9873047	4176.991559	61.61561553	41.35256873	1950.279511	613.6370239	11.73066235	0	697551.9083	6047101.114
828	149.1835655	-35.70025615	Wilkinson	3	8	14.49275362	1	0.197347477	718.9873047	4181.443437	63.30633612	46.89113406	1955.402555	613.6370239	11.73066235	0	697556.4541	6047097.905
829	149.1836135	-35.70028315	Wilkinson	3	9	0	0	0.199371234	718.9873047	4185.632303	65.30447444	52.15360531	1960.240225	613.6370239	11.73066235	0	697560.7309	6047094.813
830	149.1836695	-35.70031915	Wilkinson	3	10	2.352941176	1	0.199371234	718.9873047	4190.498132	63.80928528	58.60622203	1965.983516	613.6370239	11.73066235	0	697565.7094	6047090.707
831	149.1837085	-35.70034515	Wilkinson	3	11	2.941176471	1	0.186493501	718.9873047	4193.884438	61.03060184	63.16460355	1970.006075	613.6370239	11.73066235	0	697569.1743	6047087.744
832	149.1837515	-35.70037115	Wilkinson	3	12	0	0	0.211078241	720.8574219	4197.634522	58.52098638	68.00595141	1974.385915	613.6370239	11.73066235	0	697573.0011	6047084.773
833	149.1837775	-35.70038915	Wilkinson	3	13	0	0	0.211078241	720.8574219	4199.891344	56.90065451	71.09071363	1977.084888	613.6351929	11.72456169	0	697575.3094	6047082.724
834	149.1838225	-35.70041315	Wilkinson	3	14	0	0	0.211078241	720.8574219	4203.836208	55.16422105	75.93650122	1981.602049	613.6538086	11.71288967	0	697579.3221	6047079.971
835	149.1838795	-35.70044615	Wilkinson	3	15	0	0	0.201073825	720.6884155	4208.822845	52.63518612	82.25553017	1987.383579	613.6538086	11.71288967	0	697584.3985	6047076.195
836	149.1839105	-35.70046815	Wilkinson	3	16	0	0	0.201073825	720.6884155	4211.516329	50.59679524	85.96939898	1990.618879	613.6538086	11.71288967	0	697587.1493	6047073.692
837	149.1839455	-35.70049215	Wilkinson	3	17	0	0	0.191145837	720.6884155	4214.563295	48.62586749	90.10540392	1994.255011	613.6538086	11.71288967	0	697590.2571	6047070.959
838	149.1839975	-35.70052215	Wilkinson	3	18	0	0	0.193154037	720.6884155	4219.120697	46.81762677	95.86278501	1999.534388	613.6538086	11.71288967	0	697594.8885	6047067.526
839	149.1840465	-35.70055115	Wilkinson	3	19	0	0	0.193154037	721.6868896	4223.414374	45.64595859	101.3378592	2004.527742	613.6879272	11.70149803	0	697599.2508	6047064.211
840	149.1840885	-35.70057615	Wilkinson	3	20	0	0	0.195070788	721.6868896	4227.096216	45.13553597	106.041273	2008.8132	613.6879272	11.70149803	0	697602.9896	6047061.353
841	149.1827995	-35.72047115	Wilkinson	4	1	83.33333333	1	0.170564741	760	4234.002343	126.9401607	1.20797792	2167.755433	611.411438	11.6231432	3.016000032	697437.2484	6044856.893
842	149.1828565	-35.72046914	Wilkinson	4	2	0	0	0.180555552	760	4239.164204	131.0698554	6.347105997	2172.861229	611.411438	11.6231432	3.016000032	697442.4099	6044857.001
843	149.1829065	-35.72046715	Wilkinson	4	3	0	0	0.180555552	760	4243.692965	134.7670159	10.87365639	2177.345178	611.411438	11.6231432	3.016000032	697446.9381	6044857.122
844	149.1829675	-35.72047115	Wilkinson	4	4	47.79411765	1	0.171535119	760	4249.195687	138.9228564	16.39185742	2182.680848	611.7097168	11.59577084	3.016000032	697452.4467	6044856.555
845	149.1830255	-35.72047815	Wilkinson	4	5	1.739130435	1	0.171535119	760	4254.416723	142.7602792	21.66080644	2187.688333	611.7097168	11.59577084	3.016000032	697457.6764	6044855.662
846	149.1830755	-35.72048115	Wilkinson	4	6	3.25203252	1	0.167054713	760	4258.928253	141.1697006	26.1956731	2192.069287	611.7097168	11.59577084	3.016000032	697462.1923	6044855.228
847	149.1831215	-35.72049214	Wilkinson	4	7	0	0	0.167054713	760	4263.050666	137.9465597	30.43054811	2195.929624	611.7097168	11.59577084	3.016000032	697466.3265	6044853.916
848	149.1831765	-35.72049815	Wilkinson	4	8	0	0	0.156494066	760	4268.004398	133.8080838	35.36320855	2200.694798	611.7097168	11.59577084	3.016000032	697471.2873	6044853.139
849	149.1832395	-35.72049915	Wilkinson	4	9	74.07407407	1	0.156494066	760	4273.698687	128.8303451	40.8538991	2206.275334	611.9663086	11.57553577	3.016000032	697476.9842	6044852.901
850	149.1832885	-35.72050415	Wilkinson	4	10	59.09090909	1	0.158815235	760	4278.113385	125.2339583	45.04872415	2210.529627	611.9663086	11.57553577	3.016000032	697481.4047	6044852.248
851	149.1833425	-35.72051615	Wilkinson	4	11	0	0	0.158815235	760	4282.957021	121.7133274	45.31369338	2215.086395	611.9663086	11.57553577	3.016000032	697486.2602	6044850.808
852	149.1833685	-35.72054615	Wilkinson	4	12	0	0	0.167804316	760	4285.210122	121.519061	43.08643676	2216.789961	611.9663086	11.57553577	3.016000032	697488.5382	6044847.428
853	149.1834175	-35.72056015	Wilkinson	4	13	0	0	0.167636782	760	4289.596897	118.7371459	43.7107971	2220.86751	611.9663086	11.57553577	3.016000032	697492.9365	6044845.776
854	149.1834725	-35.72056015	Wilkinson	4	14	0	0	0.167636782	759	4294.571271	114.7112058	46.40027657	2225.76173	611.9663086	11.57553577	3.016000032	697497.9121	6044845.665
855	149.1835245	-35.72056515	Wilkinson	4	15	0	0	0.17397882	759	4299.258384	111.3192096	48.84694062	2230.289355	612.2206421	11.55776405	3.016000032	697502.6039	6044845.006
856	149.1835925	-35.72055915	Wilkinson	4	16	0	0	0.17397882	759	4305.427624	106.1355978	53.49862542	2236.461267	612.2206421	11.55776405	3.016000032	697508.7704	6044845.534
857	149.1836745	-35.72054714	Wilkinson	4	17	0	0	0.162511259	759	4312.882313	99.67883271	59.8286327	2243.999293	612.2206421	11.55776405	3.016000032	697516.2182	6044846.701
858	149.1837255	-35.72055215	Wilkinson	4	18	0	0	0.16401124	759	4317.478894	96.70663006	63.0381635	2248.438974	612.2206421	11.55776405	3.016000032	697520.8196	6044846.043
859	149.1837835	-35.72056115	Wilkinson	4	19	0	0	0.16401124	757	4322.696038	93.76099799	66.68561491	2253.423545	612.3529663	11.54847336	3.016000032	697526.0444	6044844.928
860	149.1838405	-35.72055314	Wilkinson	4	20	33.05785124	1	0.173169941	757	4327.87672	89.65692708	71.47363015	2258.656611	612.3529663	11.54847336	3.016000032	697531.2207	6044845.701
861	149.0080686	-36.24500766	Coolringdon	1	1	0	0	0.193161368	906	8142.802137	162.9458187	58.46361172	787.5691405	523.7897949	10.33506107	0	680431.6733	5987004.793
862	149.0066833	-36.24464143	Coolringdon	1	2	0	0	0.173731342	921	8126.084084	188.2824826	166.9055368	785.7114525	524.8950806	10.25954628	0	680308.0281	5987048.003
863	149.0064331	-36.24548853	Coolringdon	1	3	0	0	0.213744909	921	8222.661015	207.5083324	188.2473728	882.2833793	523.8455811	10.32856941	0	680283.5918	5986954.492
864	149.0058294	-36.24614609	Coolringdon	1	4	0	0	0.209552243	918	8304.886711	126.0511465	206.8211459	967.7276418	523.6621704	10.3360548	0	680227.834	5986882.665
865	149.0050032	-36.24611805	Coolringdon	1	5	0	0	0.232238799	919	8316.964107	108.8437906	272.0505744	985.0149672	523.9050903	10.31969738	0	680153.6481	5986887.313
866	149.0057083	-36.24528972	Coolringdon	1	6	0	0	0.195852533	930	8213.989754	209.6106547	257.016128	879.1231342	524.1774292	10.30984688	0	680218.9207	5986977.896
867	149.0054961	-36.24477509	Coolringdon	1	7	0	0	0.186865672	934	8161.998017	260.2108997	240.830681	829.5589442	525.1867065	10.24619961	0	680201.0272	5987035.384
868	149.005419	-36.24420963	Coolringdon	1	8	0	0	0.18594791	932	8102.059534	213.1286076	192.6126497	771.2662545	525.8800049	10.21430874	0	680195.3995	5987098.259
869	149.0029986	-36.24560935	Coolringdon	1	9	0	0	0.195185423	926	8301.351349	120.4589996	223.3058762	989.1834885	524.3909302	10.30669975	0	679974.6771	5986947.475
870	149.0013203	-36.24498577	Coolringdon	1	10	0	0	0.204046249	922	8270.321901	6.132721977	191.4546597	992.4265537	525.3132935	10.25816345	0	679825.2923	5987019.772
871	148.9986268	-36.23519532	Coolringdon	2	1	1.680672269	1	0.198375508	960	7296.067681	157.5385409	280.466282	280.466282	533.8638306	10.01021957	0	679605.6464	5988110.918
872	148.9973594	-36.23498603	Coolringdon	2	2	0	0	0.200486034	968	7310.912392	113.5772846	325.0441552	325.0441552	535.932373	9.954288483	0	679492.2139	5988136.485
873	148.9982733	-36.23427237	Coolringdon	2	3	0	0	0.1965864	961	7209.193828	220.3422376	213.2801648	213.2801648	535.4058838	9.973353386	0	679575.987	5988213.965
874	148.9982038	-36.23375381	Coolringdon	2	4	0	0	0.195359051	962	7156.82052	191.4987247	169.4102646	169.4102646	535.6787109	9.967670441	0	679570.9284	5988271.622
875	148.9987465	-36.23256995	Coolringdon	2	5	0	0	0.185784459	957	7016.723526	68.98180205	38.10977521	38.10977521	536.022522	9.968010902	0	679622.4151	5988401.953
876	148.9981058	-36.23239557	Coolringdon	2	6	0	0	0.210247353	960	7017.517307	76.22603178	55.39677119	55.39677119	537.406189	9.930921555	0	679565.229	5988422.486
877	148.9965452	-36.23140461	Coolringdon	2	7	0	0	0.1872814	968	6962.945109	88.0911514	38.75754148	38.75754148	540.0702515	9.873829842	0	679427.2268	5988535.314
878	148.9965888	-36.23277206	Coolringdon	2	8	0	0	0.195738211	974	7103.477777	187.4009595	161.7117984	161.7117984	538.1556396	9.911905289	0	679428.0197	5988383.529
879	148.9954665	-36.23278316	Coolringdon	2	9	0	0	0.184009403	982	7140.570516	151.1467668	219.847552	219.847552	538.8844604	9.89542675	0	679327.1208	5988384.376
880	148.9944614	-36.23403585	Coolringdon	2	10	0	0	0.19110097	977	7302.944961	17.32739134	385.6325858	385.6325858	540.9432983	9.84062767	0	679233.9289	5988247.263
881	149.0091561	-36.24291308	Coolringdon	3	1	0	0	0.191648483	906	7896.852112	90.33749458	127.3748139	535.8011262	524.0182495	10.36118412	0	680534.2191	5987235.139
882	149.0099177	-36.2414787	Coolringdon	3	2	0	0	0.189796537	908	7728.400922	263.1744098	287.0983307	362.6663603	524.5565186	10.34811401	0	680605.9618	5987392.85
883	149.0093051	-36.24111207	Coolringdon	3	3	0	0	0.194227293	918	7697.701646	269.4306806	286.3015973	342.2809138	525.0631104	10.31359863	0	680551.7565	5987434.666
884	149.009697	-36.24052152	Coolringdon	3	4	0	0	0.16687268	909	7627.06884	335.4542439	269.2484941	269.2484941	525.4755249	10.28857327	0	680588.3305	5987499.451
885	149.0094109	-36.23982558	Coolringdon	3	5	0	0	0.154975533	912	7555.493887	276.9279464	203.2573793	203.2573793	526.4324951	10.23900795	0	680564.2268	5987577.191
886	149.0094657	-36.23939098	Coolringdon	3	6	0	0	0.173967466	911	7507.15858	228.8199489	155.764005	155.764005	526.4829712	10.24107456	0	680570.1476	5987625.303
887	149.0088261	-36.239273	Coolringdon	3	7	0	0	0.169270009	914	7504.67558	216.9735015	160.6675812	160.6675812	527.0515747	10.21366024	0	680512.9408	5987639.584
888	149.008322	-36.23946324	Coolringdon	3	8	0	0	0.17083855	919	7533.900326	242.8087599	193.413398	193.413398	527.2286987	10.20141125	0	680467.1922	5987619.418
889	149.0067635	-36.24050464	Coolringdon	3	9	0	0	0.178985953	931	7674.833764	192.0498439	228.5382929	342.7692985	526.5601196	10.22980118	0	680324.7411	5987506.788
890	149.0071648	-36.24121684	Coolringdon	3	10	0	0	0.192176342	930	7744.975332	146.8362171	171.1898237	408.6106484	525.8352661	10.26458645	0	680359.1627	5987427.03
891	149.1349087	-35.97901602	Goggin	1	1	15	1	0.231870234	753	738.7503142	146.6137262	72.89309972	213.9093085	554.9345703	11.39479637	0	692478.5973	6016270.254
892	149.1346264	-35.97889148	Goggin	1	2	21.9047619	1	0.224260211	754	717.1932406	140.945942	75.05721491	241.1055434	555.244751	11.37271786	0	692453.4474	6016284.628
893	149.1354367	-35.97968761	Goggin	1	3	15	1	0.23152931	746	773.3711697	94.95084826	45.27342265	157.208638	554.434082	11.43768501	0	692524.5815	6016194.706
894	149.1324715	-35.97944491	Goggin	1	4	8.181818182	1	0.226993859	774	513.8628282	35.82620329	82.30635017	425.9889219	556.0700073	11.3159523	0	692257.7918	6016227.484
895	149.1339794	-35.98007133	Goggin	1	5	3.25203252	1	0.235422105	756	638.4046231	49.694276	183.3313559	283.5727234	555.2966309	11.34772396	0	692392.2389	6016155.015
896	149.1349107	-35.98036269	Goggin	1	6	18.51851852	1	0.219365299	748	716.6458337	30.38680562	116.6713616	196.9958177	554.4296875	11.42162704	0	692475.5104	6016120.853
897	149.1352686	-35.98092585	Goggin	1	7	41.82509506	1	0.245300114	746	734.6249663	20.6728593	85.4261934	159.7756661	554.0749512	11.45842934	0	692506.4091	6016057.67
898	149.1331228	-35.98046127	Goggin	1	8	83.68200837	1	0.238796547	765	556.7034111	82.07183426	133.8401881	356.4334701	555.7962036	11.30586052	0	692314.0564	6016113.446
899	149.1336451	-35.98152435	Goggin	1	9	3.493449782	1	0.235043809	753	577.4438717	156.1652442	168.3843824	302.3253598	554.4660034	11.38685131	0	692358.5693	6015994.479
900	149.1329199	-35.98200068	Goggin	1	10	30.39215686	1	0.232851565	759	504.9396688	194.6588516	116.5600903	365.9658148	554.5310669	11.38440132	0	692292.0212	6015943.067
901	149.1366111	-36.00556499	Goggin	2	1	47.61904762	1	0.229260534	703	116.0350086	46.70170109	7.864246952	648.8570324	549.0661011	11.69797802	0	692567.5329	6013321.587
902	149.1370582	-36.00575318	Goggin	2	2	21.2962963	1	0.209364906	703	160.8467145	66.11942666	16.92673308	616.5402798	548.977356	11.69868946	0	692607.3769	6013299.825
903	149.1370874	-36.00529977	Goggin	2	3	63.63636364	1	0.20475927	704	145.4956873	86.9358746	32.7894071	599.3240961	549.0934448	11.69760132	0	692611.1096	6013350.068
904	149.1378037	-36.0053878	Goggin	2	4	80.71748879	1	0.214854106	705	209.8706745	85.05183668	9.686658151	540.4438523	548.9597168	11.69563961	0	692675.4642	6013338.886
905	149.1383235	-36.00485612	Goggin	2	5	38	1	0.226061732	708	244.1163005	73.07811289	28.18499647	478.5187274	548.9252319	11.69361877	0	692723.6144	6013396.841
906	149.1375539	-36.00387267	Goggin	2	6	63.15789474	1	0.244208768	711	183.4699592	180.3843224	10.23120721	513.3315069	549.1401978	11.6843729	0	692656.6364	6013507.467
907	149.1387585	-36.00417987	Goggin	2	7	62.66094421	1	0.231563419	710	285.176098	98.00928605	62.38966282	419.1082617	548.9818115	11.68879032	0	692764.4681	6013471.003
908	149.1396248	-36.00453724	Goggin	2	8	59.70149254	1	0.229026034	709	361.6273306	27.96466213	8.702309727	356.0462331	548.8515015	11.69085503	0	692841.6908	6013429.642
909	149.1396848	-36.00406207	Goggin	2	9	41.37931034	1	0.246390536	710	369.4235115	77.38736201	8.793529675	335.8025552	548.8588257	11.68737698	0	692848.2548	6013482.238
910	149.1393199	-36.00327685	Goggin	2	10	55.55555556	1	0.255586952	716	355.3562137	169.1652748	20.4692236	342.0471396	548.7299805	11.66559505	0	692817.2812	6013570.072
911	149.1583744	-36.01930355	Goggin	3	1	0	0	0.200218514	758.9888916	1827.851901	50.92422792	791.1375948	791.1375948	539.1881714	11.42739964	0.42899999	694495.5245	6011754.195
912	149.1543046	-36.01979296	Goggin	3	2	65.78947368	1	0.195657924	733	1456.992998	74.72131602	423.9558839	423.9558839	540.6696777	11.55583286	0	694127.5254	6011708.022
913	149.1530097	-36.0197656	Goggin	3	3	70.87378641	1	0.181841373	727	1342.192259	76.41829025	313.0752879	313.0752879	540.5939331	11.54222775	0	694010.8937	6011713.638
914	149.1519809	-36.02152909	Goggin	3	4	59.17159763	1	0.189463019	732	1217.649477	129.6208845	168.1667131	168.1667131	539.394104	11.46900463	0	693913.8507	6011520.047
915	149.1503404	-36.02104349	Goggin	3	5	49.80544747	1	0.195857987	733	1080.68121	169.9968057	42.21943425	42.21943425	539.7284546	11.43856621	0	693767.1875	6011577.185
916	149.1510414	-36.02045795	Goggin	3	6	32	1	0.169469595	727	1155.487803	79.41670332	120.958115	120.958115	540.0147705	11.49160957	0	693831.8004	6011640.749
917	149.1511618	-36.01999934	Goggin	3	7	30.17241379	1	0.180870011	729	1173.62299	43.01919416	146.4159669	146.4159669	540.3492432	11.50897312	0	693843.7775	6011691.387
918	149.1513786	-36.01977968	Goggin	3	8	30.5785124	1	0.187673658	724	1197.123569	15.24418383	171.7297199	171.7297199	540.4924927	11.51772881	0	693863.8588	6011715.325
919	149.150343	-36.01958485	Goggin	3	9	65.57377049	1	0.179347828	731	1109.966538	71.12653063	98.01050211	98.01050211	540.3954468	11.49231339	0	693771	6011739
920	149.1501681	-36.01827279	Goggin	3	10	64.51612903	1	0.183765501	721	1111.206841	71.30371914	115.6516615	115.6516615	541.2885132	11.53627014	0.85799998	693758.4488	6011884.908
921	149.0702104	-36.03016542	Mcdonald	1	1	34.23423423	1	0.286956519	852	5765.206601	164.0198855	24.35204298	7166.423674	568.2096558	10.85647583	0	686524.1453	6010721.708
922	149.0708574	-36.02948295	Mcdonald	1	2	44.55445545	1	0.284647316	864	5708.499296	184.2719453	15.9699106	7088.89186	569.4338379	10.82270241	0	686584.0612	6010796.179
923	149.070305	-36.02924943	Mcdonald	1	3	6.451612903	1	0.262551427	867	5759.045064	136.4691994	39.94513758	7129.294549	570.5014648	10.79238415	0	686534.8297	6010823.144
924	149.0697407	-36.02907944	Mcdonald	1	4	30.76923077	1	0.219743446	870	5810.510543	104.8901745	82.95446721	7172.653916	571.1092529	10.77346134	0	686484.3795	6010843.084
925	149.0715241	-36.02810022	Mcdonald	1	5	75.75757576	1	0.270021647	852	5654.823461	46.29830326	109.4023648	6987.3953	571.7371216	10.74954128	0	686647.4031	6010948.298
926	149.0703506	-36.02804542	Mcdonald	1	6	56.2962963	1	0.221018419	864	5760.767232	21.96066496	29.93873778	7086.92166	572.6292725	10.71414566	0	686541.7839	6010956.627
927	149.069235	-36.02859459	Mcdonald	1	7	18	1	0.236104026	875	5858.175186	63.7071318	56.00885863	7200.77243	572.3068848	10.73096657	0	686439.9564	6010897.84
928	149.070312	-36.02752255	Mcdonald	1	8	4	1	0.28016153	859	5767.500061	36.79093872	82.55421719	7073.459842	573.1253052	10.69082832	0	686539.5409	6011014.706
929	149.0701494	-36.02704847	Mcdonald	1	9	1	1	0.337856174	863	5785.086208	91.29127186	43.82881701	7072.290839	573.081604	10.69863224	0	686526.005	6011067.611
930	149.0680678	-36.02809694	Mcdonald	1	10	21.66666667	1	0.294964015	885	5965.917415	143.6545192	63.00439482	7285.51726	574.4213867	10.57852364	0	686335.947	6010955.283
931	149.064292	-36.02444812	Mcdonald	2	1	8.888888889	1	0.255319148	872.993042	6334.736108	175.0531155	71.22659976	7495.337695	576.4433594	10.44990921	0	686004.2779	6011367.294
932	149.0638898	-36.02327489	Mcdonald	2	2	1.673640167	1	0.257563382	864	6385.183553	169.6777352	41.40851465	7492.658822	575.7079468	10.58807945	0	685970.7919	6011498.217
933	149.0621605	-36.02250232	Mcdonald	2	3	0.471698113	1	0.312012911	849.901001	6550.591909	72.18979251	90.15225098	7617.11425	573.8120728	10.74240303	0	685816.7624	6011587.226
934	149.0613445	-36.02342166	Mcdonald	2	4	0	0	0.288806766	858.1568604	6611.121177	70.48028108	213.9942067	7717.060654	576.0856934	10.57646656	0	685741.0641	6011486.793
935	149.0641615	-36.02211837	Mcdonald	2	5	54.05405405	1	0.317718387	848	6377.145282	140.6882164	26.0366449	7432.102259	574.5788574	10.69384098	0	685998	6011626
936	149.0598248	-36.02261662	Mcdonald	2	6	0	0	0.251605988	863	6757.786858	39.93426404	162.7228054	7822.625709	575.5796509	10.65536499	0	685606	6011579
937	149.0587715	-36.02243368	Mcdonald	2	7	1.020408163	1	0.281241924	870	6854.526638	61.22192806	183.5314249	7907.665631	577.1829224	10.49442673	0	685511.5038	6011601.302
938	149.0585715	-36.0210337	Mcdonald	2	8	0.980392157	1	0.277650058	869.9941406	6840.018814	56.51793607	136.4928125	7880.095064	577.354126	10.51639366	0	685496.7665	6011756.993
939	149.0641439	-36.02167739	Mcdonald	2	9	0.99009901	1	0.272058815	842.9945679	6367.176741	114.1722996	36.29369746	7419.705688	572.8560181	10.78029346	0	685997.4487	6011674.954
940	149.0649107	-36.0209488	Mcdonald	2	10	0	0	0.300235182	839.7734985	6281.522945	65.65576141	15.88191817	7330.273339	570.9759521	10.85046768	0	686068.2685	6011754.317
941	149.072332	-36.01302597	Mcdonald	3	1	0	0	0.348344386	820.7080078	5351.773993	75.13501707	37.65946404	6437.130101	566.8573608	10.99920559	0	686755.7852	6012619.05
942	149.0741417	-36.01129618	Mcdonald	3	2	56.43153527	1	0.311209828	813.7088623	5131.696442	157.0914188	15.21977799	6225.675278	566.1187134	11.02386284	0	686922.9828	6012807.476
943	149.0747383	-36.00959347	Mcdonald	3	3	49.01960784	1	0.304769188	808	5019.427866	29.98801287	41.07927393	6119.61052	565.489624	11.05545044	0	686980.7853	6012995.225
944	149.0758637	-36.01063582	Mcdonald	3	4	31.75965665	1	0.259663045	821.9208374	4960.825661	99.80812528	84.75165075	6055.783722	566.9639893	10.99056911	0	687079.7544	6012877.429
945	149.0763588	-36.01009097	Mcdonald	3	5	71.17437722	1	0.300956219	813	4898.627851	45.87529102	21.67733033	5995.624043	567.1906128	10.98351383	0	687125.6742	6012936.922
946	149.0765829	-36.01134575	Mcdonald	3	6	55.31914894	1	0.275167793	823.999939	4927.200865	36.46807674	53.56693732	6016.527766	569.8953247	10.88395119	0	687142.9041	6012797.289
947	149.0768718	-36.01234113	Mcdonald	3	7	8.035714286	1	0.226332977	836.8389282	4943.305146	40.37059014	43.19204626	6023.252493	572.0553589	10.80255985	0	687166.5914	6012686.309
948	149.0761143	-36.0142608	Mcdonald	3	8	28.71287129	1	0.278431386	856.9362793	5089.554908	183.3649783	57.87071107	6149.992697	572.3449097	10.78472233	0	687093.7723	6012474.801
949	149.0760427	-36.01632064	Mcdonald	3	9	36.77130045	1	0.303307891	850.9934692	5192.558594	138.2129535	67.85779387	6221.259554	572.5841064	10.76150703	0	687082.4445	6012246.425
950	149.0762123	-36.0171631	Mcdonald	3	10	61.69154229	1	0.314329356	853.999939	5198.186374	136.6013768	62.48803829	6233.701068	570.7766113	10.82288933	0	687095.743	6012152.639
951	149.1624623	-36.05417851	Ranguii	1	1	69.20415225	1	0.184472695	807.2058105	1617.586833	93.03453858	31.08618204	417.8506388	534.3930054	11.16909885	0.981999993	694778	6007877
952	149.1625592	-36.05082408	Ranguii	1	2	47.05882353	1	0.151431531	823	1723.428888	62.11374607	8.324631673	429.7948524	540.4772339	11.03687954	0	694794.9944	6008248.947
953	149.1631473	-36.04946775	Ranguii	1	3	68.44106464	1	0.155785397	820	1785.895332	206.3981388	8.565847449	492.2263693	539.7513428	11.06143665	0	694851.3224	6008398.241
954	149.1626882	-36.04905519	Ranguii	1	4	65.06849315	1	0.165389523	817	1750.273528	145.1126245	70.2621098	455.5764013	539.2137451	11.07682323	0	694810.9797	6008444.93
955	149.1628046	-36.04612526	Ranguii	1	5	63.69426752	1	0.1778249	804	1828.859395	215.8567952	140.3127494	514.2182113	536.8641968	11.15422535	0	694828.6895	6008769.743
956	149.16465	-36.0467015	Ranguii	1	6	56.48414986	1	0.142652333	816	1972.204931	294.3170321	252.6656321	667.7253046	539.4467773	11.08181095	0	694993.5303	6008702.118
957	149.1659687	-36.04683538	Ranguii	1	7	61.88925081	1	0.136212617	812	2084.474267	193.7083499	242.1363792	783.1511211	540.8485718	11.0437336	0	695112.0058	6008684.622
958	149.1655351	-36.04773715	Ranguii	1	8	52.99145299	1	0.143936798	819	2026.393028	257.7740365	136.5040577	729.4483436	541.4526367	11.02459526	0	695070.7197	6008585.449
959	149.1656097	-36.04878722	Ranguii	1	9	42.15686275	1	0.142372876	818	2015.145246	283.9130084	23.87499438	720.4663654	543.8830566	10.95847225	0	695074.8434	6008468.805
960	149.1647538	-36.05044811	Ranguii	1	10	62.5	1	0.147617653	837	1922.390835	242.1202767	159.9658078	629.9592415	543.0681152	10.97072697	0	694993.6328	6008286.261
961	149.1697567	-36.04785603	Ranguii	2	1	40	1	0.142675966	804	2399.718331	109.2622259	122.1352096	1103.716104	538.8812866	11.08182812	0	695450.7593	6008563.789
962	149.1701336	-36.04791846	Ranguii	2	2	44.44444444	1	0.160187662	807	2432.251143	105.6283207	150.1346854	1136.453476	539.0022583	11.07697201	0	695484.5582	6008556.106
963	149.1681615	-36.04955526	Ranguii	2	3	55.73770492	1	0.135470524	814	2234.921445	219.6857648	22.70430684	941.9077667	541.9624023	10.99926281	0	695302.8404	6008378.479
964	149.1676295	-36.04995712	Ranguii	2	4	59.60264901	1	0.140864715	815	2183.964591	272.0868919	30.94767298	890.7199489	544.3901978	10.93703651	0	695253.9181	6008334.965
965	149.1696405	-36.05070126	Ranguii	2	5	62.25680934	1	0.141048193	826	2357.894771	363.7528039	203.7531249	1067.333826	539.4459229	11.0510416	0	695433.2514	6008248.372
966	149.1682784	-36.05180092	Ranguii	2	6	68.5483871	1	0.146096528	817	2185.419293	374.6058281	36.97202968	941.9052106	544.0701294	10.93329811	0	695307.8291	6008129.111
967	149.167786	-36.05221677	Ranguii	2	7	31.53153153	1	0.16853933	824	2121.785011	366.4026455	32.60393247	897.1515978	544.3419189	10.92567253	0	695262.435	6008083.965
968	149.1691515	-36.05309247	Ranguii	2	8	32.29813665	1	0.154196486	809	2159.689764	212.2720253	42.79519043	1020.229292	540.5985718	11.01167679	0	695383.2879	6007984.073
969	149.1682212	-36.0531582	Ranguii	2	9	57.47126437	1	0.159484118	818	2087.790127	262.8378424	18.416624	936.7550998	542.9354858	10.95536709	0	695299.3151	6007978.649
970	149.1666978	-36.05661206	Ranguii	2	10	74.07407407	1	0.183756351	824	1757.538288	167.7943293	150.2791008	796.2043973	533.2260132	11.17539787	0.981999993	695153.5465	6007598.534
971	149.1654223	-36.05188497	Ranguii	3	1	2.553191489	1	0.183571249	850	1982.654743	239.1753862	210.4062135	684.5424432	540.9814453	11.01310635	0	695050.312	6008125.516
972	149.1647444	-36.0517283	Ranguii	3	2	12	1	0.202312142	851	1920.972447	182.7197779	184.8777516	623.4781194	539.4042969	11.05455112	0	694989.6264	6008144.256
973	149.1650852	-36.05275441	Ranguii	3	3	31.68316832	1	0.216381416	849	1899.172687	185.178722	154.1954916	653.2533832	536.2840576	11.12442684	0	695017.796	6008029.736
974	149.165459	-36.05289922	Ranguii	3	4	0	0	0.233091444	847	1913.669952	210.3250025	122.8487763	687.0586322	537.2245483	11.10031986	0	695051.1161	6008012.921
975	149.1677811	-36.05398457	Ranguii	3	5	68.75	1	0.184912607	828	2001.671681	242.288822	14.72212796	895.5523038	541.9085083	10.97681999	0.981999993	695257.6254	6007887.855
976	149.1654732	-36.0544362	Ranguii	3	6	65.78947368	1	0.182279333	826	1804.960875	160.4509202	41.22786393	687.2567756	534.9569092	11.14684868	0.981999993	695048.6016	6007842.38
977	149.1654579	-36.05476354	Ranguii	3	7	59.20577617	1	0.172867969	823	1781.740525	156.3920764	20.12652968	685.3331715	534.6414185	11.1531105	0.981999993	695046.4127	6007806.096
978	149.1691515	-36.05309247	Ranguii	3	8	80.97165992	1	0.154196486	809	2159.689764	212.2720253	42.79519043	1020.229292	540.5985718	11.01167679	0	695383.2879	6007984.073
979	149.1656324	-36.05533763	Ranguii	3	9	61.15107914	1	0.162606984	823	1756.910429	172.6988758	42.99561597	700.5245967	533.215332	11.18556881	0.981999993	695060.7139	6007742.056
980	149.1666978	-36.05661206	Ranguii	3	10	74.57627119	1	0.183756351	824	1757.538288	167.7943293	150.2791008	796.2043973	533.2260132	11.17539787	0.981999993	695153.5465	6007598.534
981	149.1425331	-35.91119723	Scottsdale	1	1	0.829875519	1	0.180086866	725.7827148	3088.837912	136.1531443	26.5623942	1125.745714	573.0743408	11.61865902	0	693331.3239	6023778.845
982	149.1419728	-35.91227796	Scottsdale	1	2	7.725321888	1	0.168234065	722	2971.829412	14.77136661	52.82464076	1125.245125	572.8149414	11.60238647	0	693278.1285	6023660.061
983	149.1431345	-35.91343899	Scottsdale	1	3	0.487804878	1	0.139839768	734	2971.637898	40.41424087	15.4402541	983.1628602	572.3818359	11.56660557	0	693380.1464	6023528.959
984	149.1446735	-35.91495238	Scottsdale	1	4	0.495049505	1	0.131432548	743	2986.063163	38.13754747	123.3116923	803.1859429	571.8895264	11.49504089	0	693515.346	6023358.018
985	149.1456425	-35.91410206	Scottsdale	1	5	0.970873786	1	0.124112278	748	3111.440356	166.2588724	187.4651133	745.1421998	572.0441895	11.4922142	0	693604.8645	6023450.429
986	149.1454422	-35.91324395	Scottsdale	1	6	0.888888889	1	0.138370946	743	3151.418419	209.8519624	196.3687152	794.4892514	572.2197266	11.50866318	0	693588.8832	6023546.022
987	149.1450524	-35.91305487	Scottsdale	1	7	0.975609756	1	0.136239782	742	3135.443439	196.2176778	178.6273978	834.9167884	572.3040771	11.52764893	0	693554.1651	6023567.772
988	149.1470049	-35.91358844	Scottsdale	1	8	0.480769231	1	0.184210524	744	3245.151309	162.4563259	163.2723347	649.3196044	572.2296753	11.45479488	0	693729.0687	6023504.706
989	149.1449351	-35.91263882	Scottsdale	1	9	43.33333333	1	0.132530123	735	3154.655554	218.7748904	159.7894176	862.3164172	572.3724976	11.53172779	0	693544.5871	6023614.16
990	149.1443175	-35.91153601	Scottsdale	1	10	0.487804878	1	0.15125753	729	3186.87752	238.8234508	104.5125543	964.5387932	572.7142944	11.54716396	0	693491.5403	6023737.727
991	149.1405832	-35.90994184	Scottsdale	3	1	35.46099291	1	0.189845473	713	3057.787107	22.14716119	37.37894586	1345.174207	573.5953979	11.61293888	0	693158.4053	6023921.975
992	149.1399513	-35.91051174	Scottsdale	3	2	13.67521368	1	0.170825332	716	2972.691038	61.55140467	92.03946429	1369.16298	573.4978638	11.59153938	0	693099.9895	6023860.002
993	149.1394013	-35.91102597	Scottsdale	3	3	26.83982684	1	0.193321615	720	2897.182659	70.15156063	105.777734	1392.172749	573.4329224	11.56048775	0	693049.0994	6023804.042
994	149.1387876	-35.91196821	Scottsdale	3	4	30.95975232	1	0.225825131	722	2783.927585	62.56620689	107.5041903	1407.075531	573.3125	11.53749275	0	692991.432	6023700.726
995	149.1389773	-35.90935327	Scottsdale	3	5	20.15503876	1	0.197889179	716	2999.921973	94.96136012	189.1600719	1503.997748	573.9421997	11.59163952	0	693014.9006	6023990.445
996	149.1378217	-35.90933263	Scottsdale	3	6	62.15139442	1	0.217087582	722	2895.851899	156.8994851	250.6131096	1598.660632	574.0930176	11.5741272	0	692910.6605	6023995.019
997	149.1373384	-35.90935042	Scottsdale	3	7	64.74820144	1	0.217220038	721	2852.182677	185.9019847	207.1848373	1637.291662	574.1838379	11.55951023	0	692867	6023994
998	149.1345978	-35.91025206	Scottsdale	3	8	46.66666667	1	0.146579802	734	2601.52473	235.0942306	26.58093549	1827.455692	575.9482422	11.31931496	0	692617.4688	6023899.385
999	149.1359365	-35.9082172	Scottsdale	3	9	0.980392157	1	0.209738776	725	2735.256045	223.1097636	64.58742909	1805.874648	574.7764893	11.52283096	0	692743.227	6024122.485
1000	149.1360904	-35.9082639	Scottsdale	3	10	69.44444444	1	0.223032832	722	2748.58963	237.1223939	77.07708787	1791.130872	574.6883545	11.53929138	0	692757	6024117
1001	149.1443947	-35.89939731	Scottsdale	5	1	0.970873786	1	0.274719387	719	2174.208963	5.902519459	92.5390371	1532.284985	576.0747681	11.65495205	0	693528.0833	6025084.209
1002	149.14127	-35.89859036	Scottsdale	5	2	6.222222222	1	0.206158668	704	1969.702426	61.54393308	19.62078498	1802.410874	576.9769287	11.74814892	0	693248.0004	6025179.917
1003	149.1397985	-35.89884371	Scottsdale	5	3	19	1	0.216834396	697	1947.724315	62.16222253	77.30271159	1937.233977	577.2830811	11.77995968	0	693114.5587	6025154.723
1004	149.139533	-35.89800128	Scottsdale	5	4	0	0	0.25696969	700	1851.602912	99.30844256	133.4133552	1953.951835	577.5512085	11.78363037	0	693092.65	6025248.704
1005	149.1424227	-35.89771112	Scottsdale	5	5	6.363636364	1	0.17380628	712	1925.386144	115.7214001	73.22440026	1691.682749	576.9326172	11.71980762	0	693354.1839	6025275.176
1006	149.1403611	-35.89613463	Scottsdale	5	6	0	0	0.277541667	705	1687.181573	79.4881295	104.0823518	1873.51674	577.9854126	11.78828907	0	693171.9317	6025454.147
1007	149.1389156	-35.89560266	Scottsdale	5	7	0.495049505	1	0.376907766	696	1582.570728	93.73724648	158.3393471	2004.252717	578.4364014	11.81044006	0	693042.7442	6025516.021
1008	149.138306	-35.895097	Scottsdale	5	8	0	0	0.212996393	689	1510.86446	53.34493616	120.7606433	2058.481769	578.6136475	11.80660057	0	692988.9477	6025573.322
1009	149.1418838	-35.8954688	Scottsdale	5	9	3.921568627	1	0.218022376	712	1683.10953	55.13869307	28.64770661	1736.00155	577.581665	11.72130775	0	693311	6025525
1010	149.1427144	-35.89531481	Scottsdale	5	10	0.943396226	1	0.233344063	718	1706.47735	57.57823761	102.2226936	1660.703738	577.4926758	11.70344734	0	693386.35	6025540.438
1011	149.3868462	-35.91696517	Stephens	1	1	0	0	0.352352947	1138	2267.315144	17.61967292	294.052582	20400.71424	799.3411255	9.049865723	1.904000044	715365.1202	6022627.484
1012	149.38687	-35.91855113	Stephens	1	2	0	0	0.379115224	1148.083252	2417.068068	142.7179613	125.7304814	20419.09086	796.0361328	9.079256058	1.904000044	715362.9711	6022451.48
1013	149.3870532	-35.9191462	Stephens	1	3	0	0	0.391686022	1145.427246	2482.166498	153.9145362	78.34181625	20441.98577	793.6171875	9.100272179	1.904000044	715377.8898	6022385.057
1014	149.3881657	-35.91932882	Stephens	1	4	0	0	0.396147847	1144.999756	2552.122884	81.58319881	97.75001127	20543.90425	788.1300049	9.157167435	1.904000044	715477.7839	6022362.341
1015	149.3882048	-35.91974472	Stephens	1	5	0	0	0.360416681	1142.970337	2593.029118	112.8798896	70.06989194	20552.06633	786.5296631	9.17408371	1.904000044	715480.1894	6022316.113
1016	149.3863895	-35.91926206	Stephens	1	6	0	0	0.359030843	1146.418335	2463.21127	214.5423906	37.84802343	20383.66141	796.4921875	9.07137394	1.904000044	715317.6817	6022373.667
1017	149.3839416	-35.91785305	Stephens	1	7	0	0	0.356769592	1158	2221.43154	38.86662003	118.3729485	20148.61002	813.5670776	8.912711143	0	715100.5909	6022535.385
1018	149.3840714	-35.91809644	Stephens	1	8	0	0	0.447813243	1158.989014	2250.82575	48.46509362	94.7274493	20162.82323	812.3170776	8.924909592	0	715111.6398	6022508.097
1019	149.3844926	-35.91680104	Stephens	1	9	0	0	0.43564862	1152	2141.297402	49.25516958	243.3080847	20187.50735	806.6334229	8.970750809	0	715153.1639	6022650.884
1020	149.385008	-35.91594248	Stephens	1	10	0	0	0.436888337	1152.479492	2082.439156	77.19531182	344.1875232	20225.69732	802.4854736	9.007155418	0	715202	6022745
1021	149.3936956	-35.9193236	Stephens	2	1	0	0	0.381749451	1154.985474	2851.198962	157.1909482	15.96612721	21040.53814	795.8301392	9.139878273	1.904000044	715976.8447	6022350.696
1022	149.3943355	-35.91912276	Stephens	2	2	0	0	0.373805523	1152.975586	2872.869663	108.0143513	15.67875132	21095.86841	801.1677856	9.101232529	1.904000044	716035.1331	6022371.561
1023	149.3940614	-35.91878111	Stephens	2	3	0	0	0.307155311	1155.636841	2828.177878	129.2106181	22.93029315	21067.62843	801.8723755	9.092486382	1.904000044	716011.3323	6022410.072
1024	149.3940958	-35.91828906	Stephens	2	4	0	0	0.388661891	1156.598022	2790.167029	94.36288815	14.89538549	21065.61458	804.2028809	9.072166443	1.904000044	716015.77	6022464.586
1025	149.392045	-35.92040424	Stephens	2	5	0	0	0.387249559	1144.796997	2850.331778	105.7978069	36.9876507	20904.34229	792.3903198	9.15634346	0	715824.9492	6022234.457
1026	149.3915075	-35.92007492	Stephens	2	6	0	0	0.402290612	1136.630981	2791.953557	71.14339266	85.96210634	20852.3306	795.8688354	9.120675087	0	715777.3372	6022272.182
1027	149.3921509	-35.91923417	Stephens	2	7	0	0	0.338884264	1150.999878	2753.993923	55.27972215	32.88161868	20900.81747	791.1251831	9.167891502	1.904000044	715837.6891	6022364.035
1028	149.3915792	-35.91835291	Stephens	2	8	0	0	0.339256853	1148.999878	2645.599183	55.31009115	119.1229907	20840.1167	792.5001831	9.149830818	1.904000044	715788.4897	6022463.069
1029	149.3906569	-35.91782937	Stephens	2	9	0	0	0.384699762	1154.863525	2548.00942	129.5807422	98.90190096	20751.86378	794.2231445	9.124425888	1.904000044	715706.6754	6022523.191
1030	149.3899492	-35.91693391	Stephens	2	10	0	0	0.338532627	1151.621216	2430.583932	30.94259425	32.94432632	20679.41446	794.5508423	9.115758896	1.904000044	715645.2417	6022624.101
1031	149.3758801	-35.91750413	Stephens	3	1	0	0	0.405657619	1169	1967.36407	79.85640234	480.8701547	19420.6004	803.1582031	8.932661057	0	714374.0119	6022591.833
1032	149.3757901	-35.91858521	Stephens	3	2	0	0	0.340734869	1166	2085.299605	52.19144555	494.5357666	19424.30038	805.4041138	8.916131973	0	714362.978	6022472.092
1033	149.3756136	-35.91995388	Stephens	3	3	0	0	0.360343426	1167.971802	2234.347828	19.86472219	555.4945355	19424.41549	805.9626465	8.910896301	0	714343.3523	6022320.635
1034	149.3764655	-35.91808025	Stephens	3	4	0	0	0.343766302	1164	2038.241899	36.44020949	427.4363708	19479.37197	802.5379639	8.942189217	0	714425.2885	6022526.631
1035	149.3760065	-35.91726506	Stephens	3	5	0	0	0.359187931	1167	1942.654778	81.14793767	472.3311502	19429.44349	801.4014282	8.948309898	0	714386.0685	6022618.079
1036	149.3771013	-35.91710907	Stephens	3	6	0	0	0.341233492	1166	1942.051457	1.086846748	377.9815954	19526.20467	799.7280884	8.969782829	0	714485.2901	6022632.979
1037	149.3755055	-35.91658267	Stephens	3	7	0	0	0.382520586	1171.997437	1861.627888	73.98392812	531.831681	19377.41868	803.7058716	8.92568779	0	714342.694	6022694.886
1038	149.3777166	-35.91635832	Stephens	3	8	0	0	0.316608131	1161	1872.29223	31.5734507	354.0785061	19573.96558	800.46875	8.967481613	0	714542.848	6022714.917
1039	149.3777279	-35.91531282	Stephens	3	9	0	0	0.409949452	1162.65271	1759.812005	43.35052522	419.8829817	19565.07031	800.7324219	8.964402199	0	714546.6903	6022830.884
1040	149.3778028	-35.91603211	Stephens	3	10	0	0	0.369840384	1160.999756	1838.904756	34.39887606	365.7238198	19578.54885	800.7930908	8.964671135	0	714551.506	6022750.919
1041	148.7908636	-36.50506793	Tamis	1	3	10.47619048	1	0.180000007	813	2142.295539	345.7755316	124.8768091	34891.7373	556.6251831	10.36722279	0	660378	5958537
1042	148.7886032	-36.50561479	Tamis	1	4	0	0	0.180815354	822	2181.096262	470.6979382	55.19649923	35017.91859	556.6470947	10.34359074	0	660174.4217	5958480.095
1043	148.7887929	-36.50675583	Tamis	1	5	0	0	0.18479757	818	2308.551571	414.1622751	148.1960126	35131.03096	557.0522461	10.35554695	0	660189.0619	5958353.192
1044	148.7889613	-36.50793643	Tamis	1	6	0	0	0.173383832	816	2440.283002	395.0691447	67.63527968	35249.01958	557.4606934	10.36305428	0	660201.7125	5958221.937
1045	148.7875153	-36.50776073	Tamis	1	7	0	0	0.210632771	822	2415.240628	520.9413924	74.82386606	35275.04136	557.5116577	10.35449791	0	660072.5668	5958243.834
1046	148.7847391	-36.50826972	Tamis	1	8	0	0	0.18052192	828	2480.228946	319.0979147	34.11510207	35414.26151	557.3411865	10.31298923	0	659822.8865	5958191.98
1047	148.786182	-36.50972725	Tamis	1	9	0	0	0.184147954	821	2634.347225	279.6702565	100.8271348	35521.04972	557.3251343	10.31364632	0	659949.1139	5958027.885
1048	148.7834385	-36.50912604	Tamis	1	10	62.41134752	1	0.199896157	826.9754028	2586.999511	184.7615727	35.97892577	35544.08587	557.3776245	10.29111195	0	659704.649	5958099.138
1049	148.7816012	-36.51169597	Tamis	2	1	9.777777778	1	0.182551682	834	2893.437724	125.379189	153.500101	35868.9553	557.3094482	10.23658085	0	659534.8295	5957817.077
1050	148.7822762	-36.51184721	Tamis	2	2	21.8487395	1	0.179901063	829	2900.404124	135.7029359	180.4208498	35863.38019	557.4650879	10.2500906	0	659594.9683	5957799.179
1051	148.7823973	-36.51154094	Tamis	2	3	0	0	0.193356469	826	2865.191642	100.364148	206.4872751	35827.75054	557.6033936	10.26527786	0	659606.4378	5957832.956
1052	148.7827924	-36.51130953	Tamis	2	4	1.403508772	1	0.19280614	827	2834.783943	64.63352362	186.4624183	35791.28232	557.6204834	10.2730341	0	659642.3009	5957857.974
1053	148.7831759	-36.51202047	Tamis	2	5	0.847457627	1	0.183337897	827	2908.646242	91.18768659	138.6038218	35853.17364	557.8596191	10.28371048	0	659675.1815	5957778.466
1054	148.7836909	-36.51174528	Tamis	2	6	40.98360656	1	0.194701985	824	2873.09966	39.96853855	102.1910696	35808.46885	557.9968262	10.30097103	0	659721.8706	5957808.141
1055	148.783904	-36.51180374	Tamis	2	7	0.471698113	1	0.190957442	824	2877.604762	43.65150425	82.03867668	35807.90667	558.0911255	10.30634499	0	659740.8288	5957801.302
1056	148.7831485	-36.51140312	Tamis	2	8	62.06896552	1	0.210355982	827	2840.949809	63.74239802	161.8985572	35789.84076	557.7180176	10.28209782	0	659674	5957847
1057	148.7838405	-36.51098933	Tamis	2	9	0	0	0.188483074	826.9917603	2788.270586	46.93269919	110.4441922	35725.16814	557.9779663	10.3089819	0	659736.8241	5957891.758
1058	148.7840385	-36.51088865	Tamis	2	10	11.76470588	1	0.191283286	829.9806519	2775.365849	60.2333087	95.41423766	35708.51643	557.9475098	10.31331825	0	659754.7635	5957902.598
1059	148.781138	-36.50568222	Tamis	3	1	69.85645933	1	0.200608671	836	2248.064646	374.3813654	106.8556684	35260.24383	556.1190186	10.23404121	0	659505.6928	5958485.009
1060	148.7801625	-36.50518123	Tamis	3	2	16.94915254	1	0.196932212	837	2216.89317	286.0008606	175.9869361	35239.99554	555.9212036	10.21911812	0.458999991	659419.3519	5958542.205
1061	148.779499	-36.50473805	Tamis	3	3	50.54151625	1	0.208918244	839	2187.42263	221.6547347	183.7724215	35215.80907	555.9276123	10.2156868	0.458999991	659360.836	5958592.469
1062	148.7792425	-36.5045244	Tamis	3	4	59.93031359	1	0.228183955	836	2172.211032	192.5182508	191.8491327	35202.12893	556.0774536	10.22388649	0.458999991	659338.2987	5958616.596
1063	148.7798061	-36.50388679	Tamis	3	5	78.43137255	1	0.213965982	832	2089.088887	142.474675	278.4176611	35117.82132	556.0871582	10.23784828	0.458999991	659390.0838	5958686.399
1064	148.7804463	-36.50429743	Tamis	3	6	79.36507937	1	0.209827736	837	2115.623521	210.0066323	261.3777764	35139.38168	555.9412231	10.23391819	0.458999991	659446.5843	5958639.783
1065	148.7813581	-36.50456602	Tamis	3	7	73.17073171	1	0.200326622	834	2123.079116	275.1843375	178.5094958	35137.60236	556.0588989	10.25005913	0.458999991	659527.6905	5958608.475
1066	148.7811029	-36.50496893	Tamis	3	8	50.80645161	1	0.212506622	835	2172.012779	303.24559	168.5614	35187.54909	556.0661011	10.24094296	0.458999991	659504.0078	5958564.2
1067	148.78096	-36.50414634	Tamis	3	9	72.79693487	1	0.20304139	837	2086.989692	216.9291233	236.347032	35107.07163	556.0045776	10.24379349	0.458999991	659492.8952	5958655.694
1068	148.7832917	-36.50396561	Tamis	3	10	22.62443439	1	0.201264486	831	2022.359159	349.2187557	78.94255967	35013.23397	555.9902344	10.27448654	0.458999991	659702.1089	5958671.879
1069	149.1856965	-35.70887031	Wilkinson	1	1	0.970873786	1	0.188779801	705	4428.560924	87.73819443	21.6337303	2450.065666	611.9620972	11.77236366	0	697728	6046138
1070	149.1864658	-35.7087121	Wilkinson	1	2	0	0	0.201965064	708	4494.580702	91.59393113	12.14023895	2520.098105	611.8768921	11.78293514	0	697798	6046154
1071	149.1861496	-35.7080598	Wilkinson	1	3	0	0	0.205232561	709	4455.717049	65.62700181	59.28075213	2461.959402	611.984436	11.78455162	0	697771	6046227
1072	149.1878659	-35.70696492	Wilkinson	1	4	0	0	0.177621678	722	4594.644515	34.55297464	38.77770828	2551.542512	611.9557495	11.78789234	0	697929	6046345
1073	149.1877457	-35.70539862	Wilkinson	1	5	2.803738318	1	0.18652001	727	4567.509522	13.94972765	74.08884616	2476.326852	612.444397	11.72981358	0	697922	6046519
1074	149.1894895	-35.70490717	Wilkinson	1	6	0	0	0.150982663	739	4721.243989	83.64439654	12.65122812	2607.064499	612.5125122	11.70003605	0	698081	6046570
1075	149.1886586	-35.7044265	Wilkinson	1	7	0	0	0.18859975	734	4643.179099	45.24681583	41.10693631	2518.89458	612.7133179	11.69344616	0	698007	6046625
1076	149.1894955	-35.70397618	Wilkinson	1	8	0	0	0.16803278	742	4716.598492	86.71060251	23.16344028	2576.108336	612.9301147	11.66834164	0	698083.8422	6046673.267
1077	149.1911363	-35.7033233	Wilkinson	1	9	0	0	0.134294212	751.9893799	4862.762262	62.74393473	46.86474082	2699.83062	613.5603027	11.60981083	0	698233.9259	6046742.381
1078	149.1918377	-35.70331605	Wilkinson	1	10	1	1	0.234408602	754.999939	4926.208648	14.29487934	100.989152	2761.187376	613.7208252	11.59558964	0	698297.4149	6046741.768
1079	149.1841447	-35.70026464	Wilkinson	2	1	1.851851852	1	0.199164703	723.3959961	4233.753207	57.53290428	86.7249747	2007.059779	613.642334	11.71691704	0	697608.8468	6047095.797
1080	149.1840613	-35.70153372	Wilkinson	2	2	1	1	0.178302616	727.9908447	4221.561347	55.55577886	169.4614923	2030.594725	613.8080444	11.66112709	0	697598.1624	6046955.179
1081	149.1829853	-35.70190593	Wilkinson	2	3	0	0	0.156470254	725	4123.711871	120.4813564	103.7515295	1946.423413	613.4605713	11.72777748	0	697499.8815	6046916.055
1082	149.1823549	-35.7015886	Wilkinson	2	4	3.921568627	1	0.156419784	717	4067.049919	92.03984939	45.28245953	1882.220715	613.5375366	11.74310207	3.894000053	697443.6186	6046952.526
1083	149.1829681	-35.70243296	Wilkinson	2	5	0	0	0.16127184	730	4122.179937	178.9777707	45.62868652	1961.103122	613.3813477	11.72659302	0	697497.0274	6046857.623
1084	149.1833818	-35.70327304	Wilkinson	2	6	0	0	0.165369645	741	4161.052361	162.1149303	57.11789569	2025.340332	613.3891602	11.69541073	0	697532.3834	6046763.596
1085	149.1817057	-35.7029621	Wilkinson	2	7	3.96039604	1	0.164571434	719	4008.639478	130.9715971	76.22687761	1870.541205	613.3665161	11.75126076	3.894000053	697381.4864	6046801.463
1086	149.1828229	-35.70353515	Wilkinson	2	8	0	0	0.173364624	734	4111.355195	159.9819371	34.10213951	1986.907215	613.3154907	11.71203995	0	697481.1682	6046735.644
1087	149.1824478	-35.70376377	Wilkinson	2	9	0	0	0.174951941	728	4078.357797	166.5652945	22.55786413	1963.709759	613.2890625	11.71559715	3.894000053	697446.6656	6046711.037
1088	149.1808106	-35.70375911	Wilkinson	2	10	53.46534653	1	0.224888399	715.8696289	3930.289016	62.1375283	15.58745435	1825.520475	613.2926025	11.76957798	3.894000053	697298.5331	6046714.847
1089	149.1910101	-35.71644478	Wilkinson	3	1	0.980392157	1	0.184241027	750	4988.379046	67.73167151	52.21627326	2933.096813	613.6298218	11.49233437	0	698190	6045287
1090	149.1900175	-35.71450676	Wilkinson	3	2	0	0	0.154213831	731	4916.702774	112.2382307	130.9390152	2838.865692	612.0935059	11.59393501	0	698105	6045504
1091	149.1897422	-35.71373655	Wilkinson	3	3	0	0	0.134562209	725	4879.720335	87.1567511	171.4688301	2812.209701	611.5792847	11.65016079	0	698082	6045590
1092	149.1889856	-35.71436329	Wilkinson	3	4	61.16207951	1	0.184234649	730	4824.110332	98.62688718	76.36065552	2745.146796	611.6856689	11.63349342	0	698012	6045522
1093	149.1885483	-35.71373123	Wilkinson	3	5	17.82178218	1	0.160912812	730	4773.055369	143.4446776	103.2648626	2704.246581	611.5563354	11.66251278	0	697974	6045593
1094	149.1885168	-35.71338926	Wilkinson	3	6	0	0	0.163015649	730	4764.101337	172.7427781	135.0706763	2700.071432	611.5349731	11.67017937	0	697972	6045631
1095	149.1870736	-35.71355974	Wilkinson	3	7	11.88118812	1	0.167362675	726	4638.302303	93.945148	71.78310117	2570.152969	611.5028076	11.68884754	0	697841	6045615
1096	149.1884255	-35.70985715	Wilkinson	3	8	0	0	0.301157206	710	4690.326443	7.816147613	40.56046699	2692.043809	611.7052002	11.72520924	0	697972.48	6046023.02
